# Supplementary material for: Crystal structure of ethyl 2-phenyl-4-(prop-2-yn-1-yl­oxy)-5,6,7,8-tetra­hydro­pyrido[4′,3′:4,5]thieno[2,3-d]pyrimidine-7-carboxyl­ate
Source: Acta Crystallogr E Crystallogr Commun. 2015 Oct 10;71(Pt 11):o836–7. doi: 10.1107/S2056989015018447 (PMC4645036; doi:10.1107/S2056989015018447)
Supplement: Supplementary file 1 [file e-71-0o836-sup1.cif]

##############################################################################
#                                                                            #
# This CIF contains the data in a paper accepted for publication in          #
# Acta Crystallographica Section E. It conforms to the requirements of       #
# Notes for Authors for Acta Crystallographica Section E, and has been       #
# peer reviewed under the auspices of the IUCr Commission on Journals.       #
#                                                                            #
# Full details of the Crystallographic Information File format               #
# are given in the paper "The Crystallographic Information File (CIF):       #
# a New Standard Archive File for Crystallography" by S. R. Hall, F. H.      #
# Allen and I. D. Brown [Acta Cryst. (1991), A47, 655-685].                  #
#                                                                            #
# The current version of the core CIF dictionary is obtainable from          #
# ftp://ftp.iucr.org/pub/cif_core.dic.                                       #
#                                                                            #
# Software is freely available for graphical display of the structure(s)     #
# in this CIF. For information consult the CIF software page                 #
# http://www.iucr.org/resources/cif/software.                                #
#                                                                            #
# This file may be used for bona fide research purposes within the           #
# scientific community so long as proper attribution is given to the journal # 
# article from which it was obtained.                                        #
#                                                                            #
##############################################################################
data_global
_audit_creation_method     'PLATON <TABLE ACC> option'
_journal_date_recd_electronic     2015-09-22
_journal_date_accepted     2015-10-02
_journal_name_full     'Acta Crystallographica, Section E'
_journal_year     2015
_journal_volume     71
_journal_issue     11
_journal_page_first     o836
_journal_page_last     o837
_journal_paper_category     HO
_journal_paper_doi     10.1107/S2056989015018447
_journal_coeditor_code     TK5390
_publ_contact_author_name
;
Mustafa R. Albayati
;
_publ_contact_author_address
;
Kirkuk University,
College of Science,
Department of Chemistry,
Kirkuk,
Iraq
;
_publ_contact_author_email     'shaabankamel@yahoo.com'
_publ_contact_author_fax     ?
_publ_contact_author_phone     ?
_publ_section_title
;\
Crystal structure of ethyl
2-phenyl-4-(prop-2-yn-1-yloxy)-5,6,7,8-tetrahydropyrido[4',3':4,5]thieno[2,3-\
<i>d</i>]pyrimidine-7-carboxylate
;
_publ_section_title_footnote     .
loop_
    _publ_author_name
    _publ_author_address
    'Akkurt, Mehmet'
;
Department of Physics,
Faculty of Sciences,
Erciyes University,
38039 Kayseri,
Turkey
;
    'Victoria A. Smolenski'
;
Department of Chemistry,
Keene State College,
229 Main Street,
Keene, NH 03435-2001,
USA
;
    'Mohamed, Shaaban K.'
;
Chemistry and Environmental Division,
Manchester Metropolitan University,
Manchester M1 5GD,
England
Chemistry Department,
Faculty of Science,
Minia University,
61519 El-Minia,
Egypt
;
    'Jerry P. Jasinski'
;
Department of Chemistry,
Keene State College,
229 Main Street,
Keene, NH 03435-2001,
USA
;
    'Essam K Ahmed'
;
Chemistry Department,
Faculty of Science,
Minia University,
61519 El-Minia,
Egypt
;
    'Mustafa R. Albayati'
;
Kirkuk University,
College of Science,
Department of Chemistry,
Kirkuk,
Iraq
;
data_I
_database_code_depnum_ccdc_archive 'CCDC 1429186'
_chemical_name_systematic
;\
Ethyl
2-phenyl-4-(prop-2-yn-1-yloxy)-5,6,7,8-tetrahydropyrido[4',3':4,5]thieno\
[2,3-<i>d</i>]pyrimidine-7-carboxylate
;
_chemical_name_common     ?
_chemical_formula_moiety     'C21 H19 N3 O3 S'
_chemical_formula_sum     'C21 H19 N3 O3 S'
_chemical_formula_structural     ?
_chemical_formula_iupac     'C21 H19 N3 O3 S'
_chemical_formula_weight     393.45
_chemical_melting_point     ?
_symmetry_cell_setting     monoclinic
_symmetry_space_group_name_H-M     'P 21/n'
_symmetry_space_group_name_Hall     '-P 2yn'
loop_
    _symmetry_equiv_pos_site_id
    _symmetry_equiv_pos_as_xyz
    1 x,y,z
    2 1/2-x,1/2+y,1/2-z
    3 -x,-y,-z
    4 1/2+x,1/2-y,1/2+z
_cell_length_a     13.143(2)
_cell_length_b     8.013(2)
_cell_length_c     17.880(2)
_cell_angle_alpha     90
_cell_angle_beta     96.129(14)
_cell_angle_gamma     90
_cell_volume     1872.3(6)
_cell_formula_units_Z     4
_cell_measurement_reflns_used     2782
_cell_measurement_theta_min     3.7310
_cell_measurement_theta_max     32.7360
_cell_measurement_temperature     296(2)
_cell_special_details
;
;
_exptl_crystal_description     prism
_exptl_crystal_colour     colourless
_exptl_crystal_size_max     0.28
_exptl_crystal_size_mid     0.14
_exptl_crystal_size_min     0.08
_exptl_crystal_size_rad     ?
_exptl_crystal_density_diffrn     1.396
_exptl_crystal_density_meas     ?
_exptl_crystal_density_method     'Not Measured'
_exptl_crystal_F_000     824
_exptl_absorpt_coefficient_mu     0.201
_exptl_absorpt_correction_type     multi-scan
_exptl_absorpt_process_details
;
(CrysAlis PRO; Agilent, 2014)
;
_exptl_absorpt_correction_T_min     0.83416
_exptl_absorpt_correction_T_max     1.00000
_exptl_special_details
;
;
_diffrn_ambient_temperature     296(2)
_diffrn_radiation_type     'Mo K\a'
_diffrn_radiation_wavelength     0.71073
_diffrn_radiation_monochromator     'graphite'
_diffrn_measurement_device_type     'Agilent Xcalibur, Eos, Gemini'
_diffrn_measurement_device     'four-circle diffractometer'
_diffrn_measurement_method     '\w scans'
_diffrn_detector_area_resol_mean     16.0416
_diffrn_reflns_number     14345
_diffrn_reflns_av_R_equivalents     0.0315
_diffrn_reflns_theta_min     3.13
_diffrn_reflns_theta_max     33.06
_diffrn_reflns_theta_full     25.24
_diffrn_measured_fraction_theta_max     0.890
_diffrn_measured_fraction_theta_full     0.997
_diffrn_reflns_limit_h_min     -16
_diffrn_reflns_limit_h_max     19
_diffrn_reflns_limit_k_min     -11
_diffrn_reflns_limit_k_max     5
_diffrn_reflns_limit_l_min     -25
_diffrn_reflns_limit_l_max     26
_diffrn_reflns_reduction_process
;
;
_refine_special_details
;
 Refinement on F^2^ for ALL reflections except those
 flagged by the user for potential systematic errors.
 Weighted R-factors wR and all goodnesses of fit S
 are based on F^2^, conventional R-factors R are based
 on F, with F set to zero for negative F^2^. The
 observed criterion of F^2^ > 2sigma(F^2^) is used only
 for calculating -R-factor-obs etc. and is not
 relevant to the choice of reflections for refinement.
 R-factors based on F^2^ are statistically about twice
 as large as those based on F, and R-factors based on
 ALL data will be even larger.
;
_reflns_number_total     6319
_reflns_number_gt     4721
_reflns_threshold_expression     I>2\s(I)
_refine_ls_structure_factor_coef     Fsqd
_refine_ls_matrix_type     full
_refine_ls_R_factor_all     0.0642
_refine_ls_R_factor_gt     0.0435
_refine_ls_wR_factor_gt     0.1021
_refine_ls_wR_factor_ref     0.1165
_refine_ls_goodness_of_fit_ref     1.037
_refine_ls_restrained_S_all     1.037
_refine_ls_number_reflns     6319
_refine_ls_number_parameters     254
_refine_ls_number_restraints     0
_refine_ls_number_constraints     ?
_refine_ls_hydrogen_treatment     constr
_refine_ls_weighting_scheme     calc
_refine_ls_weighting_details
              'w=1/[\s^2^(Fo^2^)+(0.0488P)^2^+0.4469P] where P=(Fo^2^+2Fc^2^)/3'
_atom_sites_solution_hydrogens     geom
_atom_sites_solution_primary     ?
_atom_sites_solution_secondary     ?
_refine_ls_shift/su_max     0.001
_refine_ls_shift/su_mean     0.000
_refine_diff_density_max     0.346
_refine_diff_density_min     -0.307
_refine_ls_extinction_method     'none'
_refine_ls_abs_structure_details     ?
_refine_ls_abs_structure_Flack     .
loop_
    _atom_type_symbol
    _atom_type_description
    _atom_type_scat_dispersion_real
    _atom_type_scat_dispersion_imag
    _atom_type_scat_source
    C C 0.0033 0.0016 ' International Tables Vol C Tables 4.2.6.8 and 6.1.1.4'
    H H 0.0000 0.0000 ' International Tables Vol C Tables 4.2.6.8 and 6.1.1.4'
    N N 0.0061 0.0033 ' International Tables Vol C Tables 4.2.6.8 and 6.1.1.4'
    O O 0.0106 0.0060 ' International Tables Vol C Tables 4.2.6.8 and 6.1.1.4'
    S S 0.1246 0.1234 ' International Tables Vol C Tables 4.2.6.8 and 6.1.1.4'
_computing_data_collection
;
CrysAlis PRO (Agilent, 2014)
;
_computing_cell_refinement
;
CrysAlis PRO (Agilent, 2014)
;
_computing_data_reduction
;
CrysAlis PRO (Agilent, 2014)
;
_computing_structure_solution
;
SHELXS2014 (Sheldrick, 2008)
;
_computing_structure_refinement
;
SHELXL2014 (Sheldrick, 2015)
;
_computing_molecular_graphics
;
ORTEP-3 for Windows (Farrugia, 2012)
;
_computing_publication_material
;
PLATON (Spek, 2009)
;
loop_
    _atom_site_type_symbol
    _atom_site_label
    _atom_site_fract_x
    _atom_site_fract_y
    _atom_site_fract_z
    _atom_site_U_iso_or_equiv
    _atom_site_thermal_displace_type
    _atom_site_calc_flag
    _atom_site_refinement_flags
    _atom_site_occupancy
    _atom_site_disorder_assembly
    _atom_site_disorder_group
    S S1 -0.00878(3) 0.26271(5) 1.21398(2) 0.03190(10)
                                                     Uani d . 1.000 . .
    O O1 -0.08120(7) 0.17676(13) 0.94088(4) 0.0274(3) Uani d . 1.000 . .
    O O2 -0.38389(8) 0.19716(14) 1.25060(6) 0.0369(3) Uani d . 1.000 . .
    O O3 -0.45126(7) 0.06635(13) 1.14545(5) 0.0325(3) Uani d . 1.000 . .
    N N1 0.06668(8) 0.31874(14) 0.98114(5) 0.0249(3) Uani d . 1.000 . .
    N N2 0.11346(8) 0.37095(15) 1.11181(6) 0.0276(3) Uani d . 1.000 . .
    N N3 -0.28451(9) 0.03958(16) 1.18227(6) 0.0314(3) Uani d . 1.000 . .
    C C1 0.24352(11) 0.48532(17) 0.94671(7) 0.0307(4) Uani d . 1.000 . .
    C C2 0.33262(12) 0.5631(2) 0.93051(8) 0.0366(4) Uani d . 1.000 . .
    C C3 0.40123(11) 0.6245(2) 0.98760(9) 0.0371(4) Uani d . 1.000 . .
    C C4 0.38043(11) 0.6085(2) 1.06113(8) 0.0371(4) Uani d . 1.000 . .
    C C5 0.29176(10) 0.5315(2) 1.07789(8) 0.0335(4) Uani d . 1.000 . .
    C C6 0.22226(10) 0.46768(16) 1.02092(7) 0.0263(3) Uani d . 1.000 . .
    C C7 0.12892(9) 0.38147(16) 1.03956(7) 0.0250(3) Uani d . 1.000 . .
    C C8 -0.01623(9) 0.23971(16) 0.99661(6) 0.0235(3) Uani d . 1.000 . .
    C C9 -0.04163(9) 0.21700(16) 1.07030(6) 0.0232(3) Uani d . 1.000 . .
    C C10 0.02839(10) 0.28884(17) 1.12482(7) 0.0262(3) Uani d . 1.000 . .
    C C11 -0.12525(9) 0.13753(16) 1.10142(6) 0.0242(3) Uani d . 1.000 . .
    C C12 -0.21248(10) 0.04461(17) 1.06005(7) 0.0258(3) Uani d . 1.000 . .
    C C13 -0.26836(11) -0.05731(18) 1.11502(7) 0.0313(4) Uani d . 1.000 . .
    C C14 -0.19118(10) 0.0880(2) 1.22777(7) 0.0316(4) Uani d . 1.000 . .
    C C15 -0.11712(10) 0.15527(17) 1.17729(7) 0.0266(3) Uani d . 1.000 . .
    C C16 -0.37375(10) 0.10798(17) 1.19685(7) 0.0283(3) Uani d . 1.000 . .
    C C17 -0.54903(11) 0.1367(2) 1.15901(9) 0.0382(4) Uani d . 1.000 . .
    C C18 -0.62591(13) 0.0838(2) 1.09628(10) 0.0491(6) Uani d . 1.000 . .
    C C19 -0.05720(10) 0.20882(18) 0.86513(6) 0.0279(3) Uani d . 1.000 . .
    C C20 -0.14696(11) 0.1659(2) 0.81452(7) 0.0336(4) Uani d . 1.000 . .
    C C21 -0.21842(12) 0.1381(3) 0.77141(9) 0.0533(6) Uani d . 1.000 . .
    H H1 0.19760 0.44460 0.90780 0.0370 Uiso c RU 1.000 . .
    H H2 0.34630 0.57400 0.88080 0.0440 Uiso c RU 1.000 . .
    H H3 0.46110 0.67630 0.97650 0.0450 Uiso c RU 1.000 . .
    H H4 0.42650 0.64990 1.09980 0.0440 Uiso c RU 1.000 . .
    H H5 0.27830 0.52210 1.12770 0.0400 Uiso c RU 1.000 . .
    H H12A -0.18690 -0.02910 1.02330 0.0310 Uiso c RU 1.000 . .
    H H12B -0.25960 0.12300 1.03350 0.0310 Uiso c RU 1.000 . .
    H H13A -0.33400 -0.09310 1.09030 0.0380 Uiso c RU 1.000 . .
    H H13B -0.22870 -0.15630 1.12980 0.0380 Uiso c RU 1.000 . .
    H H14A -0.16170 -0.00790 1.25530 0.0380 Uiso c RU 1.000 . .
    H H14B -0.20610 0.17250 1.26390 0.0380 Uiso c RU 1.000 . .
    H H17A -0.54460 0.25750 1.16090 0.0460 Uiso c RU 1.000 . .
    H H17B -0.56870 0.09700 1.20660 0.0460 Uiso c RU 1.000 . .
    H H18A -0.69180 0.12800 1.10420 0.0740 Uiso c RU 1.000 . .
    H H18B -0.62930 -0.03590 1.09460 0.0740 Uiso c RU 1.000 . .
    H H18C -0.60620 0.12500 1.04950 0.0740 Uiso c RU 1.000 . .
    H H19A 0.00070 0.14160 0.85410 0.0330 Uiso c RU 1.000 . .
    H H19B -0.04000 0.32550 0.85940 0.0330 Uiso c RU 1.000 . .
    H H21 -0.27520 0.11590 0.73720 0.0640 Uiso c RU 1.000 . .
loop_
    _atom_site_aniso_label
    _atom_site_aniso_U_11
    _atom_site_aniso_U_22
    _atom_site_aniso_U_33
    _atom_site_aniso_U_12
    _atom_site_aniso_U_13
    _atom_site_aniso_U_23
    S1 0.0328(2) 0.0447(2) 0.01730(10)
                                     -0.0006(2) -0.00140(10)
                                                           -0.00320(10)
    O1 0.0298(4) 0.0363(5) 0.0155(4) -0.0005(4) -0.0002(3) -0.0024(3)
    O2 0.0381(5) 0.0412(6) 0.0326(5) -0.0020(4) 0.0090(4) -0.0131(4)
    O3 0.0330(5) 0.0359(5) 0.0287(4) -0.0009(4) 0.0033(4) -0.0053(4)
    N1 0.0258(5) 0.0280(5) 0.0201(4) 0.0051(4) -0.0008(4) -0.0011(4)
    N2 0.0279(5) 0.0330(6) 0.0211(5) 0.0039(4) -0.0013(4) -0.0016(4)
    N3 0.0328(6) 0.0374(6) 0.0243(5) 0.0000(5) 0.0051(4) -0.0073(5)
    C1 0.0387(7) 0.0254(6) 0.0279(6) 0.0036(5) 0.0028(5) -0.0028(5)
    C2 0.0459(8) 0.0332(7) 0.0326(7) 0.0015(6) 0.0125(6) -0.0016(6)
    C3 0.0333(7) 0.0321(7) 0.0469(8) 0.0025(6) 0.0090(6) 0.0037(6)
    C4 0.0317(7) 0.0403(8) 0.0375(7) -0.0004(6) -0.0039(6) 0.0015(6)
    C5 0.0310(6) 0.0402(8) 0.0283(6) 0.0006(6) -0.0017(5) 0.0014(6)
    C6 0.0280(6) 0.0240(6) 0.0264(6) 0.0073(5) 0.0002(5) -0.0005(5)
    C7 0.0260(6) 0.0258(6) 0.0225(5) 0.0078(5) -0.0012(4) -0.0015(4)
    C8 0.0267(6) 0.0248(6) 0.0179(5) 0.0075(5) -0.0023(4) -0.0019(4)
    C9 0.0251(6) 0.0250(6) 0.0186(5) 0.0072(4) -0.0012(4) -0.0010(4)
    C10 0.0277(6) 0.0317(7) 0.0184(5) 0.0063(5) -0.0018(4) -0.0008(4)
    C11 0.0272(6) 0.0244(6) 0.0203(5) 0.0072(5) -0.0006(4) -0.0018(4)
    C12 0.0284(6) 0.0275(6) 0.0211(5) 0.0052(5) 0.0006(4) -0.0049(4)
    C13 0.0381(7) 0.0292(7) 0.0272(6) -0.0001(6) 0.0064(5) -0.0071(5)
    C14 0.0351(7) 0.0395(8) 0.0204(5) 0.0013(6) 0.0035(5) -0.0010(5)
    C15 0.0287(6) 0.0302(6) 0.0200(5) 0.0051(5) -0.0009(4) -0.0012(5)
    C16 0.0351(7) 0.0268(6) 0.0237(5) -0.0031(5) 0.0066(5) -0.0002(5)
    C17 0.0355(7) 0.0382(8) 0.0408(7) 0.0040(6) 0.0034(6) -0.0029(6)
    C18 0.0413(9) 0.0483(10) 0.0556(10) -0.0036(8) -0.0050(7) -0.0020(8)
    C19 0.0304(6) 0.0355(7) 0.0173(5) 0.0013(5) 0.0006(4) -0.0012(5)
    C20 0.0339(7) 0.0465(8) 0.0203(5) 0.0003(6) 0.0028(5) -0.0047(5)
    C21 0.0351(8) 0.0966(16) 0.0278(7) -0.0078(9) 0.0016(6) -0.0129(8)
_geom_special_details
;
 Bond distances, angles etc. have been calculated using the
 rounded fractional coordinates. All su's are estimated
 from the variances of the (full) variance-covariance matrix.
 The cell esds are taken into account in the estimation of
 distances, angles and torsion angles
;
loop_
    _geom_bond_atom_site_label_1
    _geom_bond_atom_site_label_2
    _geom_bond_site_symmetry_1
    _geom_bond_site_symmetry_2
    _geom_bond_distance
    _geom_bond_publ_flag
    S1 C10 . . 1.7292(14) no
    S1 C15 . . 1.7319(14) no
    O1 C8 . . 1.3397(15) no
    O1 C19 . . 1.4461(14) no
    O2 C16 . . 1.2163(17) no
    O3 C16 . . 1.3393(16) no
    O3 C17 . . 1.4472(18) no
    N1 C7 . . 1.3529(16) no
    N1 C8 . . 1.3150(16) no
    N2 C7 . . 1.3316(17) no
    N2 C10 . . 1.3389(18) no
    N3 C13 . . 1.4657(18) no
    N3 C14 . . 1.4505(18) no
    N3 C16 . . 1.3451(18) no
    C1 C2 . . 1.384(2) no
    C1 C6 . . 1.3921(18) no
    C2 C3 . . 1.379(2) no
    C3 C4 . . 1.377(2) no
    C4 C5 . . 1.380(2) no
    C5 C6 . . 1.3910(19) no
    C6 C7 . . 1.4767(18) no
    C8 C9 . . 1.4052(16) no
    C9 C10 . . 1.3918(18) no
    C9 C11 . . 1.4330(17) no
    C11 C12 . . 1.4949(18) no
    C11 C15 . . 1.3568(17) no
    C12 C13 . . 1.5253(19) no
    C14 C15 . . 1.4968(19) no
    C17 C18 . . 1.489(2) no
    C19 C20 . . 1.4495(19) no
    C20 C21 . . 1.171(2) no
    C1 H1 . . 0.9300 no
    C2 H2 . . 0.9300 no
    C3 H3 . . 0.9300 no
    C4 H4 . . 0.9300 no
    C5 H5 . . 0.9300 no
    C12 H12A . . 0.9700 no
    C12 H12B . . 0.9700 no
    C13 H13A . . 0.9700 no
    C13 H13B . . 0.9700 no
    C14 H14A . . 0.9700 no
    C14 H14B . . 0.9700 no
    C17 H17A . . 0.9700 no
    C17 H17B . . 0.9700 no
    C18 H18A . . 0.9600 no
    C18 H18B . . 0.9600 no
    C18 H18C . . 0.9600 no
    C19 H19A . . 0.9700 no
    C19 H19B . . 0.9700 no
    C21 H21 . . 0.9300 no
loop_
    _geom_angle_atom_site_label_1
    _geom_angle_atom_site_label_2
    _geom_angle_atom_site_label_3
    _geom_angle_site_symmetry_1
    _geom_angle_site_symmetry_2
    _geom_angle_site_symmetry_3
    _geom_angle
    _geom_angle_publ_flag
    C10 S1 C15 . . . 90.73(6) no
    C8 O1 C19 . . . 116.38(10) no
    C16 O3 C17 . . . 114.33(11) no
    C7 N1 C8 . . . 117.57(10) no
    C7 N2 C10 . . . 114.61(11) no
    C13 N3 C14 . . . 114.45(11) no
    C13 N3 C16 . . . 125.49(11) no
    C14 N3 C16 . . . 119.01(11) no
    C2 C1 C6 . . . 120.37(13) no
    C1 C2 C3 . . . 120.45(13) no
    C2 C3 C4 . . . 119.53(14) no
    C3 C4 C5 . . . 120.49(14) no
    C4 C5 C6 . . . 120.62(13) no
    C1 C6 C5 . . . 118.54(12) no
    C1 C6 C7 . . . 121.25(12) no
    C5 C6 C7 . . . 120.21(12) no
    N1 C7 N2 . . . 125.67(11) no
    N1 C7 C6 . . . 116.61(11) no
    N2 C7 C6 . . . 117.71(11) no
    O1 C8 N1 . . . 120.10(10) no
    O1 C8 C9 . . . 116.89(11) no
    N1 C8 C9 . . . 123.01(11) no
    C8 C9 C10 . . . 113.43(11) no
    C8 C9 C11 . . . 133.67(11) no
    C10 C9 C11 . . . 112.89(10) no
    S1 C10 N2 . . . 122.89(10) no
    S1 C10 C9 . . . 111.40(10) no
    N2 C10 C9 . . . 125.70(11) no
    C9 C11 C12 . . . 127.49(10) no
    C9 C11 C15 . . . 111.09(11) no
    C12 C11 C15 . . . 121.42(11) no
    C11 C12 C13 . . . 110.15(10) no
    N3 C13 C12 . . . 111.52(12) no
    N3 C14 C15 . . . 108.88(10) no
    S1 C15 C11 . . . 113.87(10) no
    S1 C15 C14 . . . 120.79(9) no
    C11 C15 C14 . . . 125.33(12) no
    O2 C16 O3 . . . 123.30(12) no
    O2 C16 N3 . . . 124.33(12) no
    O3 C16 N3 . . . 112.37(11) no
    O3 C17 C18 . . . 107.83(13) no
    O1 C19 C20 . . . 107.35(11) no
    C19 C20 C21 . . . 176.57(18) no
    C2 C1 H1 . . . 120.00 no
    C6 C1 H1 . . . 120.00 no
    C1 C2 H2 . . . 120.00 no
    C3 C2 H2 . . . 120.00 no
    C2 C3 H3 . . . 120.00 no
    C4 C3 H3 . . . 120.00 no
    C3 C4 H4 . . . 120.00 no
    C5 C4 H4 . . . 120.00 no
    C4 C5 H5 . . . 120.00 no
    C6 C5 H5 . . . 120.00 no
    C11 C12 H12A . . . 110.00 no
    C11 C12 H12B . . . 110.00 no
    C13 C12 H12A . . . 110.00 no
    C13 C12 H12B . . . 110.00 no
    H12A C12 H12B . . . 108.00 no
    N3 C13 H13A . . . 109.00 no
    N3 C13 H13B . . . 109.00 no
    C12 C13 H13A . . . 109.00 no
    C12 C13 H13B . . . 109.00 no
    H13A C13 H13B . . . 108.00 no
    N3 C14 H14A . . . 110.00 no
    N3 C14 H14B . . . 110.00 no
    C15 C14 H14A . . . 110.00 no
    C15 C14 H14B . . . 110.00 no
    H14A C14 H14B . . . 108.00 no
    O3 C17 H17A . . . 110.00 no
    O3 C17 H17B . . . 110.00 no
    C18 C17 H17A . . . 110.00 no
    C18 C17 H17B . . . 110.00 no
    H17A C17 H17B . . . 109.00 no
    C17 C18 H18A . . . 110.00 no
    C17 C18 H18B . . . 109.00 no
    C17 C18 H18C . . . 110.00 no
    H18A C18 H18B . . . 109.00 no
    H18A C18 H18C . . . 109.00 no
    H18B C18 H18C . . . 109.00 no
    O1 C19 H19A . . . 110.00 no
    O1 C19 H19B . . . 110.00 no
    C20 C19 H19A . . . 110.00 no
    C20 C19 H19B . . . 110.00 no
    H19A C19 H19B . . . 108.00 no
    C20 C21 H21 . . . 180.00 no
loop_
    _geom_torsion_atom_site_label_1
    _geom_torsion_atom_site_label_2
    _geom_torsion_atom_site_label_3
    _geom_torsion_atom_site_label_4
    _geom_torsion_site_symmetry_1
    _geom_torsion_site_symmetry_2
    _geom_torsion_site_symmetry_3
    _geom_torsion_site_symmetry_4
    _geom_torsion
    _geom_torsion_publ_flag
    C10 S1 C15 C11 . . . . 0.63(11) no
    C15 S1 C10 N2 . . . . 179.24(12) no
    C15 S1 C10 C9 . . . . 0.26(11) no
    C10 S1 C15 C14 . . . . 179.45(12) no
    C19 O1 C8 N1 . . . . -3.14(17) no
    C8 O1 C19 C20 . . . . -166.90(12) no
    C19 O1 C8 C9 . . . . 176.72(11) no
    C17 O3 C16 N3 . . . . 179.78(12) no
    C16 O3 C17 C18 . . . . 178.23(12) no
    C17 O3 C16 O2 . . . . 0.06(19) no
    C8 N1 C7 C6 . . . . 179.19(11) no
    C7 N1 C8 C9 . . . . -0.62(19) no
    C8 N1 C7 N2 . . . . -0.3(2) no
    C7 N1 C8 O1 . . . . 179.22(11) no
    C10 N2 C7 C6 . . . . -178.91(12) no
    C10 N2 C7 N1 . . . . 0.58(19) no
    C7 N2 C10 S1 . . . . -178.78(10) no
    C7 N2 C10 C9 . . . . 0.1(2) no
    C14 N3 C16 O2 . . . . -7.3(2) no
    C13 N3 C16 O2 . . . . -174.90(13) no
    C14 N3 C16 O3 . . . . 172.98(12) no
    C13 N3 C14 C15 . . . . 46.00(16) no
    C13 N3 C16 O3 . . . . 5.37(19) no
    C14 N3 C13 C12 . . . . -64.08(15) no
    C16 N3 C13 C12 . . . . 104.02(15) no
    C16 N3 C14 C15 . . . . -122.93(13) no
    C6 C1 C2 C3 . . . . -0.2(2) no
    C2 C1 C6 C7 . . . . -178.48(13) no
    C2 C1 C6 C5 . . . . 0.7(2) no
    C1 C2 C3 C4 . . . . -0.2(2) no
    C2 C3 C4 C5 . . . . 0.1(2) no
    C3 C4 C5 C6 . . . . 0.5(2) no
    C4 C5 C6 C7 . . . . 178.35(13) no
    C4 C5 C6 C1 . . . . -0.9(2) no
    C1 C6 C7 N2 . . . . -179.40(12) no
    C5 C6 C7 N1 . . . . -178.14(13) no
    C1 C6 C7 N1 . . . . 1.06(18) no
    C5 C6 C7 N2 . . . . 1.40(19) no
    O1 C8 C9 C11 . . . . 0.2(2) no
    N1 C8 C9 C10 . . . . 1.12(19) no
    O1 C8 C9 C10 . . . . -178.73(11) no
    N1 C8 C9 C11 . . . . -179.97(14) no
    C8 C9 C10 N2 . . . . -0.8(2) no
    C8 C9 C10 S1 . . . . 178.11(9) no
    C8 C9 C11 C15 . . . . -177.42(14) no
    C10 C9 C11 C12 . . . . -178.29(13) no
    C10 C9 C11 C15 . . . . 1.50(16) no
    C8 C9 C11 C12 . . . . 2.8(2) no
    C11 C9 C10 N2 . . . . -180.00(13) no
    C11 C9 C10 S1 . . . . -1.04(15) no
    C9 C11 C15 C14 . . . . 179.93(12) no
    C12 C11 C15 S1 . . . . 178.50(10) no
    C15 C11 C12 C13 . . . . -14.47(17) no
    C9 C11 C15 S1 . . . . -1.31(15) no
    C9 C11 C12 C13 . . . . 165.30(13) no
    C12 C11 C15 C14 . . . . -0.3(2) no
    C11 C12 C13 N3 . . . . 44.25(15) no
    N3 C14 C15 S1 . . . . 166.88(10) no
    N3 C14 C15 C11 . . . . -14.4(2) no
loop_
    _geom_hbond_atom_site_label_D
    _geom_hbond_atom_site_label_H
    _geom_hbond_atom_site_label_A
    _geom_hbond_site_symmetry_A
    _geom_hbond_distance_DH
    _geom_hbond_distance_HA
    _geom_hbond_distance_DA
    _geom_hbond_angle_DHA
    _geom_hbond_publ_flag
    C1 H1 N1 . 0.93 2.49 2.8050(19) 100 no
    C5 H5 N2 . 0.93 2.47 2.7961(19) 101 no
    C13 H13A O3 . 0.97 2.30 2.7085(19) 104 no
    C14 H14A O2 2_447 0.97 2.44 3.294(2) 146 yes
    C14 H14B O2 . 0.97 2.33 2.7509(19) 105 no
    C21 H21 N2 4_454 0.93 2.55 3.418(2) 156 yes
    C12 H12B Cg4 3_567 0.97 2.80 3.6643(17) 149 yes
    C19 H19A Cg1 3_557 0.97 2.92 3.6736(18) 136 yes
_iucr_refine_instructions_details
;
TITL Ph-50 in P21/n
CELL  0.71073  13.1427   8.0131  17.8797   90.000   96.129   90.000
ZERR     4.00   0.0021   0.0021   0.0023    0.000    0.014    0.000
LATT   1
SYMM  1/2 - X, 1/2 + Y, 1/2 - Z
SFAC  C    H    S    O    N
UNIT  84 76 4 12 12
MERG   2
OMIT    -4.00 180.00
OMIT    -2   3  10
OMIT     6   1  24
OMIT     5  11   4
OMIT    -3   1  17
OMIT   -14   8   5
OMIT     6   5  11
OMIT    11   3   8
OMIT    -3   4  24
FMAP   2
PLAN    3
ACTA
BOND   $H
CONF
L.S.  13
WGHT    0.048800    0.446900
FVAR       4.69533
C1    1    0.243517    0.485319    0.946709    11.00000    0.03868    0.02545 =
         0.02790   -0.00282    0.00277    0.00357
AFIX  43
H1    2    0.197596    0.444637    0.907797    11.00000   -1.20000
AFIX   0
C2    1    0.332625    0.563069    0.930510    11.00000    0.04588    0.03318 =
         0.03256   -0.00160    0.01246    0.00149
AFIX  43
H2    2    0.346307    0.573956    0.880773    11.00000   -1.20000
AFIX   0
C3    1    0.401228    0.624474    0.987599    11.00000    0.03332    0.03211 =
         0.04687    0.00369    0.00898    0.00249
AFIX  43
H3    2    0.461132    0.676323    0.976531    11.00000   -1.20000
AFIX   0
C4    1    0.380431    0.608499    1.061135    11.00000    0.03167    0.04031 =
         0.03754    0.00153   -0.00389   -0.00043
AFIX  43
H4    2    0.426497    0.649933    1.099781    11.00000   -1.20000
AFIX   0
C5    1    0.291758    0.531477    1.077892    11.00000    0.03100    0.04018 =
         0.02835    0.00142   -0.00171    0.00064
AFIX  43
H5    2    0.278329    0.522126    1.127746    11.00000   -1.20000
AFIX   0
C6    1    0.222257    0.467683    1.020920    11.00000    0.02795    0.02399 =
         0.02639   -0.00048    0.00016    0.00731
C7    1    0.128919    0.381472    1.039560    11.00000    0.02602    0.02584 =
         0.02255   -0.00149   -0.00122    0.00783
C8    1   -0.016234    0.239711    0.996609    11.00000    0.02673    0.02478 =
         0.01787   -0.00187   -0.00230    0.00752
C9    1   -0.041626    0.216997    1.070304    11.00000    0.02506    0.02504 =
         0.01858   -0.00104   -0.00117    0.00724
C10   1    0.028392    0.288841    1.124823    11.00000    0.02769    0.03174 =
         0.01839   -0.00078   -0.00177    0.00634
C11   1   -0.125245    0.137529    1.101423    11.00000    0.02722    0.02436 =
         0.02025   -0.00176   -0.00060    0.00724
C12   1   -0.212477    0.044612    1.060051    11.00000    0.02841    0.02750 =
         0.02106   -0.00494    0.00062    0.00519
AFIX  23
H12A  2   -0.186927   -0.029105    1.023288    11.00000   -1.20000
H12B  2   -0.259614    0.122968    1.033478    11.00000   -1.20000
AFIX   0
C13   1   -0.268359   -0.057309    1.115022    11.00000    0.03807    0.02919 =
         0.02715   -0.00710    0.00638   -0.00009
AFIX  23
H13A  2   -0.334017   -0.093114    1.090299    11.00000   -1.20000
H13B  2   -0.228671   -0.156259    1.129766    11.00000   -1.20000
AFIX   0
C14   1   -0.191180    0.087991    1.227767    11.00000    0.03512    0.03950 =
         0.02036   -0.00098    0.00352    0.00131
AFIX  23
H14A  2   -0.161704   -0.007855    1.255259    11.00000   -1.20000
H14B  2   -0.206138    0.172529    1.263852    11.00000   -1.20000
AFIX   0
C15   1   -0.117121    0.155274    1.177291    11.00000    0.02871    0.03022 =
         0.02002   -0.00118   -0.00094    0.00508
C16   1   -0.373754    0.107984    1.196848    11.00000    0.03513    0.02676 =
         0.02366   -0.00017    0.00660   -0.00306
C17   1   -0.549028    0.136746    1.159007    11.00000    0.03545    0.03815 =
         0.04080   -0.00285    0.00339    0.00403
AFIX  23
H17A  2   -0.544637    0.257534    1.160936    11.00000   -1.20000
H17B  2   -0.568741    0.097036    1.206642    11.00000   -1.20000
AFIX   0
C18   1   -0.625914    0.083752    1.096284    11.00000    0.04134    0.04833 =
         0.05564   -0.00195   -0.00504   -0.00361
AFIX 137
H18A  2   -0.691789    0.127951    1.104247    11.00000   -1.50000
H18B  2   -0.629301   -0.035885    1.094643    11.00000   -1.50000
H18C  2   -0.606222    0.125023    1.049522    11.00000   -1.50000
AFIX   0
C19   1   -0.057198    0.208818    0.865126    11.00000    0.03036    0.03547 =
         0.01728   -0.00115    0.00064    0.00129
AFIX  23
H19A  2    0.000749    0.141602    0.854113    11.00000   -1.20000
H19B  2   -0.040029    0.325534    0.859431    11.00000   -1.20000
AFIX   0
C20   1   -0.146959    0.165938    0.814524    11.00000    0.03389    0.04654 =
         0.02028   -0.00467    0.00281    0.00034
C21   1   -0.218422    0.138063    0.771411    11.00000    0.03514    0.09662 =
         0.02783   -0.01286    0.00159   -0.00777
AFIX 163
H21   2   -0.275169    0.115928    0.737175    11.00000   -1.20000
AFIX   0
S1    3   -0.008781    0.262710    1.213981    11.00000    0.03280    0.04467 =
         0.01725   -0.00319   -0.00142   -0.00059
O1    4   -0.081200    0.176764    0.940880    11.00000    0.02976    0.03634 =
         0.01549   -0.00242   -0.00019   -0.00052
O2    4   -0.383885    0.197160    1.250597    11.00000    0.03805    0.04123 =
         0.03258   -0.01305    0.00904   -0.00197
O3    4   -0.451262    0.066354    1.145450    11.00000    0.03302    0.03595 =
         0.02866   -0.00528    0.00328   -0.00094
N1    5    0.066680    0.318737    0.981136    11.00000    0.02576    0.02802 =
         0.02012   -0.00112   -0.00081    0.00515
N2    5    0.113465    0.370952    1.111808    11.00000    0.02794    0.03296 =
         0.02110   -0.00156   -0.00128    0.00391
N3    5   -0.284508    0.039581    1.182266    11.00000    0.03284    0.03737 =
         0.02426   -0.00727    0.00515   -0.00004
HKLF 4
REM  Ph-50 in P21/n
REM R1 =  0.0435 for    4721 Fo > 4sig(Fo)  and  0.0642 for all    6319 data
REM    254 parameters refined using      0 restraints
END
WGHT      0.0488      0.4470
REM Highest difference peak  0.346,  deepest hole -0.307,  1-sigma level  0.050
Q1    1   0.0007  0.2465  1.0906  11.00000  0.05    0.35
Q2    1  -0.0356  0.2323  1.0339  11.00000  0.05    0.34
Q3    1  -0.0826  0.1784  1.0850  11.00000  0.05    0.30
;
