# Supplementary material for: Crystal structure of ethyl 2-phenyl-4-(prop-2-yn-1-yl­oxy)-5,6,7,8-tetra­hydro­pyrido[4′,3′:4,5]thieno[2,3-d]pyrimidine-7-carboxyl­ate
Source: Acta Crystallogr E Crystallogr Commun. 2015 Oct 10;71(Pt 11):o836–7. doi: 10.1107/S2056989015018447 (PMC4645036; doi:10.1107/S2056989015018447)
Supplement: Supplementary file 2 [file e-71-0o836-Isup2.hkl]

#
# h,k,l, Fc-squared, Fo-squared, sigma(Fo-squared), status flag
#
data_I
_shelx_title ' Ph-50 in P21/n'
_shelx_refln_list_code          4
_shelx_F_calc_maximum      213.74
_exptl_crystal_F_000       824.00
_reflns_d_resolution_high  0.6514

loop_
 _space_group_symop_operation_xyz
 'x, y, z'
 '-x+1/2, y+1/2, -z+1/2'
 '-x, -y, -z'
 'x-1/2, -y-1/2, z-1/2'

_cell_length_a    13.1427
_cell_length_b     8.0131
_cell_length_c    17.8797
_cell_angle_alpha  90.000
_cell_angle_beta   96.129
_cell_angle_gamma  90.000

_shelx_F_squared_multiplier     1.000

loop_
 _refln_index_h
 _refln_index_k
 _refln_index_l
 _refln_F_squared_calc
 _refln_F_squared_meas
 _refln_F_squared_sigma
 _refln_observed_status
   4   0   0         15.17          6.16         1.22 o
   6   0   0        686.44        738.13        16.67 o
   8   0   0       2350.70       2479.77        34.32 o
  10   0   0        353.94        346.22        23.36 o
  12   0   0       1255.87       1251.30        50.63 o
  14   0   0        141.66        149.85        12.50 o
  16   0   0        127.82        159.51        14.13 o
  18   0   0        168.12        179.20        15.90 o
   2   1   0          6.95          5.79         1.67 o
   3   1   0       2060.62       2154.42        33.01 o
   4   1   0        123.53        104.74         3.53 o
   5   1   0        231.26        246.99         4.52 o
   6   1   0       2829.42       2918.70        24.38 o
   7   1   0          5.31         11.88         0.89 o
   8   1   0        567.56        562.50        13.06 o
   9   1   0         62.13         60.28         2.80 o
  10   1   0         16.23         14.02         1.72 o
  11   1   0        789.52        756.52        12.42 o
  12   1   0          1.02         -3.73         2.53 o
  13   1   0          3.68          6.58         2.55 o
  14   1   0        135.03        136.35         7.20 o
  15   1   0          8.06          5.26         3.21 o
  16   1   0        134.27        132.01         9.20 o
  17   1   0         98.05        114.26         9.00 o
  18   1   0          9.33          7.15         4.09 o
  19   1   0          9.24          9.09         3.85 o
   0   2   0        884.24        880.20        18.44 o
   1   2   0      10399.69      10685.52       124.86 o
   2   2   0      45683.05      44099.09      1304.28 o
   3   2   0       2630.11       2688.36        50.74 o
   4   2   0          0.17          6.20         2.28 o
   5   2   0         46.31         42.28         4.33 o
   6   2   0       1026.17       1045.37        23.09 o
   7   2   0        242.20        255.78         7.59 o
   8   2   0        526.18        496.31        13.34 o
   9   2   0         22.30         25.58         1.97 o
  10   2   0        129.90        119.66         4.75 o
  11   2   0        189.82        172.48         4.32 o
  12   2   0        338.60        323.48         8.21 o
  13   2   0        453.67        448.03        10.20 o
  14   2   0          0.42          1.38         2.65 o
  15   2   0         11.46         13.23         3.21 o
  16   2   0         87.66         86.02         9.16 o
  17   2   0         20.29         19.43         4.60 o
  18   2   0          0.13          1.78         5.42 o
  19   2   0         19.65         13.06         6.22 o
   1   3   0         34.33         50.90         2.49 o
   2   3   0       2226.86       2187.60        71.47 o
   3   3   0        238.27        231.01        15.47 o
   4   3   0        985.53        972.95        25.33 o
   5   3   0         41.05         40.05         4.82 o
   6   3   0        213.74        179.45         9.94 o
   7   3   0        462.04        443.90        11.76 o
   8   3   0        302.47        285.72         9.56 o
   9   3   0         26.62         21.60         2.72 o
  10   3   0        252.03        251.97         8.64 o
  11   3   0         96.43        107.27         5.84 o
  12   3   0         62.55         57.53         4.41 o
  13   3   0         96.92        104.30         5.86 o
  14   3   0         48.49         49.17         6.02 o
  15   3   0         52.40         61.78         6.67 o
  16   3   0          4.85          3.98         3.20 o
  17   3   0          1.10          5.09         5.79 o
  18   3   0          7.60          2.52         5.38 o
   0   4   0        268.83        298.42        12.44 o
   1   4   0       1059.08       1125.13        15.84 o
   2   4   0        259.75        227.19        11.64 o
   3   4   0       3986.14       4254.62        60.38 o
   4   4   0      13034.17      14036.19       248.39 o
   5   4   0        138.60        114.49        10.63 o
   6   4   0        922.78        909.46        48.91 o
   7   4   0        271.84        302.84        14.79 o
   8   4   0          7.88         13.07         2.91 o
   9   4   0         17.81         16.54         2.96 o
  10   4   0         59.05         55.83         4.88 o
  11   4   0         45.79         45.38         4.13 o
  12   4   0        520.51        538.97        13.96 o
  13   4   0          8.95          6.11         2.46 o
  14   4   0        108.87        118.74         8.53 o
  15   4   0         27.83         19.31         4.34 o
  16   4   0         68.45         70.87         7.38 o
  17   4   0          2.67          3.50         3.05 o
  18   4   0          1.31         -1.84         5.81 o
   1   5   0         41.86         44.26         2.93 o
   2   5   0        170.24        182.42         7.13 o
   3   5   0          5.51          0.55         3.83 o
   4   5   0        288.04        325.15        16.04 o
   5   5   0        277.80        304.69         9.69 o
   6   5   0         62.86         58.27         4.96 o
   7   5   0         23.77         22.94         3.58 o
   8   5   0         19.48         15.28         2.25 o
   9   5   0        225.35        220.61         7.34 o
  10   5   0         55.49         52.23         5.15 o
  11   5   0        223.48        221.36        10.21 o
  12   5   0        279.98        297.21        10.43 o
  13   5   0         16.97         21.95         3.64 o
  14   5   0         42.15         32.29         5.31 o
  15   5   0          9.35          8.48         8.43 o
  16   5   0         29.41         30.79         8.78 o
  17   5   0          3.48          5.70         6.02 o
   0   6   0        152.29        148.53         9.55 o
   1   6   0         74.98         91.74         4.92 o
   2   6   0        473.38        510.12        17.70 o
   3   6   0        223.33        212.83        11.94 o
   4   6   0        502.47        491.05        22.20 o
   5   6   0       1717.21       1699.56        46.71 o
   6   6   0       1462.63       1581.47        28.81 o
   7   6   0        187.92        207.52         8.83 o
   8   6   0        125.02        107.75         6.51 o
   9   6   0         38.93         47.76         3.75 o
  10   6   0         93.58         90.34         5.02 o
  11   6   0         14.78         17.73         3.30 o
  12   6   0          0.49          3.27         3.63 o
  13   6   0         12.45          9.70        12.92 o
  14   6   0          0.49         -5.05         3.83 o
  15   6   0          1.58         -3.74         5.49 o
  16   6   0         12.86          4.35         4.57 o
   1   7   0        179.31        169.08         7.03 o
   2   7   0         47.19         53.32         5.14 o
   3   7   0          4.81          2.30         2.10 o
   4   7   0         20.81         15.75         2.67 o
   5   7   0          9.39         21.11         4.56 o
   6   7   0        994.95        957.00        23.78 o
   7   7   0        124.80        131.73         8.49 o
   8   7   0         48.88         56.77         5.80 o
   9   7   0        300.49        316.11        21.45 o
  10   7   0          5.91         13.21         3.70 o
  11   7   0          0.00          0.23         4.66 o
  12   7   0          3.34         -0.58         4.74 o
  13   7   0          8.98          4.41         6.85 o
  14   7   0         32.37         25.89         5.35 o
  15   7   0          6.51         -2.23         6.39 o
   0   8   0         25.63         13.49         6.12 o
   1   8   0        115.52        119.80         6.48 o
   2   8   0        119.04        116.95         6.32 o
   3   8   0         42.95         45.06         4.20 o
   4   8   0          0.02         -0.17         2.15 o
   5   8   0         33.36         28.50         3.37 o
   6   8   0        113.11        114.91         6.21 o
   7   8   0        371.32        336.72        14.36 o
   8   8   0        818.39        827.38        32.64 o
   9   8   0          3.48          6.62         3.70 o
  10   8   0         99.19         92.45        12.32 o
  11   8   0          1.32         -4.82         6.97 o
  12   8   0          0.48         -3.60         6.15 o
  13   8   0          0.13         -8.55         6.03 o
   1   9   0         30.92         41.37         6.13 o
   2   9   0          0.87          4.70         2.66 o
   3   9   0         53.36         51.20         4.67 o
   4   9   0         94.69         76.49         7.44 o
   5   9   0          0.25         -4.07         8.12 o
   6   9   0          2.39         -1.07         5.54 o
   7   9   0        216.27        212.98        12.23 o
   8   9   0        213.15        210.60        13.02 o
   9   9   0         68.09         88.10        13.58 o
  10   9   0         16.66         25.24         8.54 o
  11   9   0         22.19         50.39        10.82 o
  12   9   0          8.43          5.73         5.63 o
  13   9   0          2.84         -6.46         4.96 o
   0  10   0         64.98         56.92         9.79 o
   1  10   0         55.54         50.81         6.80 o
   2  10   0          3.65          5.85         4.73 o
   3  10   0         54.35         55.21        10.63 o
   4  10   0        107.09        111.14         9.41 o
   5  10   0          3.33         10.93         4.69 o
   6  10   0         25.65         34.92         6.22 o
   7  10   0         18.56         22.40         5.08 o
   8  10   0         10.08         10.40         4.22 o
   9  10   0        139.65        135.99        16.35 o
  10  10   0         68.79         64.31        12.03 o
   1  11   0          0.30          4.73         3.83 o
   2  11   0        124.89        108.83        15.60 o
   3  11   0          6.32          1.56         5.03 o
   4  11   0          7.96          6.47         4.83 o
   5  11   0         21.03         25.28         5.75 o
   6  11   0         38.92         27.08         7.91 o
   7  11   0          0.43          3.32         5.26 o
 -19   0   1        143.88        125.64        13.57 o
 -17   0   1         39.22         30.33         7.05 o
 -15   0   1        129.16        123.07        11.85 o
 -13   0   1          3.42         -2.84         3.38 o
 -11   0   1        608.21        620.88        16.66 o
  -9   0   1          0.05         -1.40         2.34 o
  -7   0   1         11.29          8.80         3.64 o
  -5   0   1        211.70        187.12         8.89 o
  -3   0   1       5481.33       5025.31        56.51 o
   3   0   1       1219.90       1189.06        41.73 o
   5   0   1          1.56          1.04         0.94 o
   7   0   1         15.86         13.77         1.44 o
   9   0   1        521.00        508.38        12.44 o
  11   0   1        355.92        346.12        15.95 o
  13   0   1        327.33        362.77        19.06 o
  15   0   1         25.80         34.89         7.63 o
  17   0   1         61.23         57.92         9.20 o
  19   0   1          1.30         -8.99         6.04 o
 -19   1   1          3.72          3.63         2.82 o
 -18   1   1          7.88          3.07         7.23 o
 -17   1   1         10.45         13.00         3.99 o
 -16   1   1          2.60         -0.91         2.89 o
 -15   1   1         66.41         78.22         5.61 o
 -14   1   1         90.20         94.91         5.96 o
 -13   1   1         59.64         62.26         4.78 o
 -12   1   1        477.96        473.63        10.49 o
 -11   1   1       1046.65       1009.94        22.00 o
 -10   1   1          9.69          9.83         1.72 o
  -9   1   1        941.35       1002.44        12.60 o
  -8   1   1        666.73        701.68        10.10 o
  -7   1   1       2173.16       2222.80        19.50 o
  -6   1   1        754.44        849.10         9.59 o
  -5   1   1       3931.96       3795.93        79.77 o
  -4   1   1        119.53        113.41         2.98 o
  -3   1   1       9253.78       9001.51       145.15 o
  -2   1   1        649.68        682.54        10.66 o
  -1   1   1       2128.20       2168.92        85.13 o
   1   1   1        472.53        502.78        10.56 o
   2   1   1        892.76        874.60        27.45 o
   3   1   1        187.18        203.94         7.90 o
   4   1   1         60.57         64.28         3.13 o
   5   1   1       1654.32       1621.32        18.51 o
   6   1   1        547.11        611.79         9.52 o
   7   1   1       1027.45       1085.03        13.92 o
   8   1   1          0.05          1.07         0.48 o
   9   1   1        927.77        888.96        12.31 o
  10   1   1        273.53        265.66         5.17 o
  11   1   1        284.16        284.46         7.06 o
  12   1   1         31.71         26.43         3.18 o
  13   1   1         19.93         17.28         3.00 o
  14   1   1          0.27          3.45         3.22 o
  15   1   1          1.27          5.45         3.70 o
  16   1   1          3.91          3.24         3.14 o
  17   1   1         18.30         19.93         4.91 o
  18   1   1          1.31         -3.26         3.63 o
  19   1   1          0.06          2.85         3.61 o
 -19   2   1         29.00         19.63         6.85 o
 -18   2   1         31.77         41.35         9.35 o
 -17   2   1         33.67         49.92         6.57 o
 -16   2   1         75.52         63.48         7.27 o
 -15   2   1          0.33          2.07         2.55 o
 -14   2   1        207.58        192.48         8.31 o
 -13   2   1        174.53        172.27         6.26 o
 -12   2   1        578.27        564.54        11.27 o
 -11   2   1        355.83        333.43         6.54 o
 -10   2   1        279.99        274.52         5.67 o
  -9   2   1        307.02        280.32         4.69 o
  -8   2   1        515.61        522.27         8.72 o
  -7   2   1        370.83        378.24         8.28 o
  -6   2   1        815.42        927.06        24.26 o
  -5   2   1        679.49        695.11        19.31 o
  -4   2   1         97.79         78.22         5.70 o
  -3   2   1         89.85         88.17         5.67 o
  -2   2   1      28497.38      28647.83       327.78 o
  -1   2   1      23210.10      23208.74       266.09 o
   0   2   1       2565.77       2654.03        54.91 o
   1   2   1       6106.61       6538.71       145.90 o
   2   2   1      20813.15      21152.15       321.82 o
   3   2   1       3190.08       3176.97        58.54 o
   4   2   1       3107.77       3051.98        54.19 o
   5   2   1        491.40        515.24        10.70 o
   6   2   1        130.57        119.71         4.17 o
   7   2   1        118.41        136.14         5.14 o
   8   2   1        289.15        288.94         5.30 o
   9   2   1          3.03          2.10         0.63 o
  10   2   1        232.81        239.12         4.99 o
  11   2   1        381.85        377.02         8.60 o
  12   2   1        448.76        442.69         9.74 o
  13   2   1         80.26         74.77         5.80 o
  14   2   1          0.80          0.36         2.44 o
  15   2   1         31.79         32.36         5.05 o
  16   2   1        131.82        145.20         9.91 o
  17   2   1         61.14         59.27         8.32 o
  18   2   1         13.49          4.68         5.87 o
  19   2   1         32.00         26.45         7.93 o
 -19   3   1         28.37         27.52         8.37 o
 -18   3   1          0.11         -4.27         4.98 o
 -17   3   1         21.84         18.22         4.86 o
 -16   3   1         30.21         32.36         6.82 o
 -15   3   1         13.04         15.47         4.52 o
 -14   3   1         50.23         54.08         6.04 o
 -13   3   1        193.94        196.72         8.04 o
 -12   3   1          1.34          5.52         2.66 o
 -11   3   1         12.97         12.00         1.70 o
 -10   3   1        317.74        312.40         9.04 o
  -9   3   1        427.07        405.84        12.11 o
  -8   3   1          2.41          1.40         3.48 o
  -7   3   1        363.28        325.58        14.56 o
  -6   3   1        517.48        557.88        18.89 o
  -5   3   1       2731.49       2807.47        57.10 o
  -4   3   1        106.27        103.56         7.26 o
  -3   3   1       3638.43       3554.04       125.65 o
  -2   3   1        327.59        344.75         8.43 o
  -1   3   1       1884.74       1845.75        39.19 o
   0   3   1        546.52        590.46         9.12 o
   1   3   1       3426.97       3583.38        51.12 o
   2   3   1        764.72        754.74        14.51 o
   3   3   1       3238.49       3328.10        43.32 o
   4   3   1        256.07        251.26        10.50 o
   5   3   1        719.87        649.12        19.68 o
   6   3   1        170.76        180.05         8.59 o
   7   3   1        723.39        655.15        14.33 o
   8   3   1         16.44         19.06         2.91 o
   9   3   1        110.85         89.67         4.75 o
  10   3   1          0.00          0.98         2.37 o
  11   3   1         11.64         10.82         2.47 o
  12   3   1         50.18         46.58         4.88 o
  13   3   1         46.78         46.36         4.01 o
  14   3   1         35.25         33.42         7.17 o
  15   3   1          1.29          8.30         4.20 o
  16   3   1         59.00         51.83         9.20 o
  17   3   1         18.01         10.88         5.21 o
  18   3   1         12.81         22.62         7.77 o
 -18   4   1          7.48          0.87         3.71 o
 -17   4   1          1.06         -2.80         3.77 o
 -16   4   1          1.21          9.29         4.35 o
 -15   4   1        263.09        249.52        12.86 o
 -14   4   1        216.83        216.31         9.02 o
 -13   4   1          3.79          4.78         2.43 o
 -12   4   1          2.80         -1.06         2.46 o
 -11   4   1         17.44         15.28         2.77 o
 -10   4   1        211.17        214.38        13.58 o
  -9   4   1         57.71         63.78         5.27 o
  -8   4   1        615.66        608.81        23.13 o
  -7   4   1         23.05         15.37         4.76 o
  -6   4   1          0.75         -0.03         2.96 o
  -5   4   1         20.02         24.86         2.88 o
  -4   4   1       1738.43       1824.83        28.72 o
  -3   4   1        959.02       1046.74        19.00 o
  -2   4   1         66.76         82.56         7.09 o
  -1   4   1        141.53        170.91         9.84 o
   0   4   1       1713.45       1762.54        36.75 o
   1   4   1       1693.80       1742.76        21.74 o
   2   4   1        721.39        746.16        15.62 o
   3   4   1       1088.35       1107.40        29.77 o
   4   4   1       8638.67       9137.16       111.47 o
   5   4   1       1340.65       1481.29        24.03 o
   6   4   1        349.29        353.21        14.98 o
   7   4   1          2.26         -0.46         2.71 o
   8   4   1          5.14          3.68         2.40 o
   9   4   1        111.76         99.76         5.98 o
  10   4   1        137.81        127.84         6.01 o
  11   4   1         39.55         34.70         3.47 o
  12   4   1         10.07          3.77         2.21 o
  13   4   1         68.45         63.52         4.80 o
  14   4   1         26.97         23.69         5.28 o
  15   4   1          0.03         -1.67         3.19 o
  16   4   1          1.15         -2.32         3.62 o
  17   4   1          0.76         -2.80         5.88 o
  18   4   1          3.83         -0.81         5.95 o
 -17   5   1         12.35         14.62         6.68 o
 -16   5   1          0.37         -4.88         5.45 o
 -15   5   1         18.90         21.50         4.40 o
 -14   5   1         28.84         30.63         4.49 o
 -13   5   1        112.02        107.43         6.60 o
 -12   5   1          0.01         -0.25         2.37 o
 -11   5   1        212.78        186.41         9.39 o
 -10   5   1         21.28         21.76         3.76 o
  -9   5   1         78.99         75.76         4.57 o
  -8   5   1         35.07         31.01         3.94 o
  -7   5   1       1366.33       1332.39        25.21 o
  -6   5   1         20.82         20.30         6.28 o
  -5   5   1       1771.11       1718.03        35.44 o
  -4   5   1        942.58        994.29        19.90 o
  -3   5   1        881.24        929.48        29.05 o
  -2   5   1       1250.38       1261.06        34.86 o
  -1   5   1        309.66        322.90         9.91 o
   0   5   1          0.92          1.00         2.04 o
   1   5   1        263.40        253.14         6.07 o
   2   5   1        109.02        108.03         3.97 o
   3   5   1        420.10        429.66        12.61 o
   4   5   1        611.30        589.82        22.28 o
   5   5   1        617.37        623.09        14.27 o
   6   5   1         14.32         13.94         2.92 o
   7   5   1        378.22        374.90        12.89 o
   8   5   1         32.06         28.34         2.61 o
   9   5   1         86.98         92.62         4.59 o
  10   5   1         56.96         55.59         5.01 o
  11   5   1         10.41          9.20         2.71 o
  12   5   1         11.57          9.07         2.55 o
  13   5   1        310.19        321.03        15.61 o
  14   5   1          3.09          1.55         2.83 o
  15   5   1          5.71         -4.58         3.76 o
  16   5   1         26.69         15.46         6.15 o
  17   5   1          6.34          9.24         5.62 o
 -16   6   1         14.36         12.65         6.72 o
 -15   6   1         27.39         15.56         6.61 o
 -14   6   1         57.03         60.66         7.29 o
 -13   6   1         24.76         28.35         4.03 o
 -12   6   1        234.50        227.17         8.64 o
 -11   6   1         42.49         39.38         3.72 o
 -10   6   1          6.13          4.34         2.01 o
  -9   6   1          0.00         -1.76         2.30 o
  -8   6   1         36.05         35.50         4.15 o
  -7   6   1         70.76         71.03         7.11 o
  -6   6   1        719.90        732.29        17.86 o
  -5   6   1        170.67        212.23        14.61 o
  -4   6   1        109.93         94.88         9.95 o
  -3   6   1        346.60        356.75        18.20 o
  -2   6   1        718.10        719.87        27.98 o
  -1   6   1        628.44        636.12        15.89 o
   0   6   1         27.59         34.10         2.71 o
   1   6   1         35.33         32.98         2.60 o
   2   6   1        171.60        171.85         8.13 o
   3   6   1        404.83        404.78         9.94 o
   4   6   1          4.58         10.49         3.67 o
   5   6   1       1099.90       1155.42        24.88 o
   6   6   1       2422.08       2506.82        42.16 o
   7   6   1        910.76        909.00        33.02 o
   8   6   1         28.31         29.56         3.47 o
   9   6   1         22.60         19.94         2.12 o
  10   6   1         44.24         37.66         2.82 o
  11   6   1         41.90         28.03         4.15 o
  12   6   1          4.51          3.73         3.66 o
  13   6   1          0.13         -2.56         7.18 o
  14   6   1         67.05         67.78        10.78 o
  15   6   1         54.82         53.93        10.34 o
  16   6   1         47.15         52.69        10.47 o
 -15   7   1         10.06          8.96         5.61 o
 -14   7   1         55.61         43.60         8.35 o
 -13   7   1        132.32        117.47        29.47 o
 -12   7   1         17.49         15.76         6.66 o
 -11   7   1         42.95         54.42         9.42 o
 -10   7   1         30.24         28.62         7.97 o
  -9   7   1        154.16        162.35        15.51 o
  -8   7   1          0.32         -0.93         4.49 o
  -7   7   1         60.45         57.36         9.00 o
  -6   7   1        338.01        354.68        20.34 o
  -5   7   1        383.59        385.34        20.72 o
  -4   7   1        421.47        418.83        13.45 o
  -3   7   1         29.38         29.57         4.08 o
  -2   7   1        104.54        103.79         5.64 o
  -1   7   1        310.34        317.57         9.83 o
   0   7   1        242.41        242.63         8.58 o
   1   7   1        449.50        430.10         9.57 o
   2   7   1        201.97        203.55         7.51 o
   3   7   1         93.92         94.54         5.08 o
   4   7   1         81.96         82.42         4.85 o
   5   7   1          0.26          1.96         2.25 o
   6   7   1        106.30         92.71         6.99 o
   7   7   1        122.78        109.12         7.66 o
   8   7   1          7.12          6.88         3.08 o
   9   7   1          4.59          2.40         2.78 o
  10   7   1         85.49         84.95        11.49 o
  11   7   1         54.86         73.43        10.56 o
  12   7   1         14.36         20.46         6.89 o
  13   7   1          4.36          1.97         3.59 o
  14   7   1          1.13         10.42         6.70 o
  15   7   1         13.25          8.76         5.81 o
 -14   8   1         22.50          9.66         6.20 o
 -13   8   1         21.69         23.55         7.49 o
 -12   8   1         18.53          3.78         5.60 o
 -11   8   1         14.74         25.46         8.61 o
 -10   8   1         23.05         26.87         7.39 o
  -9   8   1          9.61         11.13         4.25 o
  -8   8   1        149.08        151.67        12.97 o
  -7   8   1        227.65        225.18        12.10 o
  -6   8   1         15.01         11.09         4.13 o
  -5   8   1        139.42        137.85         6.86 o
  -4   8   1         38.60         39.87         4.12 o
  -3   8   1         18.39         13.01         3.34 o
  -2   8   1        126.86        127.04         6.66 o
  -1   8   1         74.99         61.74         4.80 o
   0   8   1         55.74         47.04         4.17 o
   1   8   1         36.97         36.39         5.01 o
   2   8   1         16.93         20.65         3.22 o
   3   8   1          1.85         -0.15         2.71 o
   4   8   1        468.25        472.16        12.48 o
   5   8   1         33.99         28.43         3.19 o
   6   8   1          0.27         -5.16         3.52 o
   7   8   1        303.58        288.84        15.18 o
   8   8   1        317.51        305.11        13.52 o
   9   8   1        155.88        134.24         9.02 o
  10   8   1         13.40          7.44         6.60 o
  11   8   1         13.42         15.48         6.64 o
  12   8   1         25.08         37.40         9.15 o
  13   8   1         10.10          7.21         3.98 o
 -13   9   1          0.05          2.27         6.00 o
 -12   9   1         25.24         23.48         8.05 o
 -11   9   1         48.81         55.11        11.62 o
 -10   9   1          9.50         -1.82         6.29 o
  -9   9   1         75.36         80.38        10.82 o
  -8   9   1        127.55        110.29        14.83 o
  -7   9   1        117.88        125.21        10.49 o
  -6   9   1          0.52         -6.86         4.90 o
  -5   9   1         75.43         60.92        15.56 o
  -4   9   1          5.71          8.62         3.61 o
  -3   9   1         11.51          9.80         2.89 o
  -2   9   1         29.64         28.47         3.88 o
  -1   9   1        150.37        148.97         7.70 o
   0   9   1        122.61        127.36         9.63 o
   1   9   1        181.33        211.75        12.14 o
   2   9   1         25.69         23.57         5.21 o
   3   9   1          2.32          7.48         4.45 o
   4   9   1          9.57          5.35         3.63 o
   5   9   1          4.72         -6.46         4.31 o
   6   9   1        160.63        155.03        12.64 o
   7   9   1         59.79         71.82        16.59 o
   8   9   1         97.79         89.00         8.92 o
   9   9   1         69.55         66.07        11.57 o
  10   9   1         32.83         51.63        10.86 o
  11   9   1         25.57         20.20         7.15 o
  12   9   1          9.94          4.54         5.76 o
  13   9   1          0.01          0.12         5.20 o
 -10  10   1         61.16         63.22        11.68 o
  -9  10   1         70.52         88.41        14.02 o
  -8  10   1          3.58         -0.22         3.57 o
  -7  10   1         20.33         14.87         4.53 o
  -6  10   1          1.05         -4.28         3.87 o
  -5  10   1         25.03         26.72         5.84 o
  -4  10   1          3.12         18.43         5.59 o
  -3  10   1          8.49          4.16         4.43 o
  -2  10   1          4.95         -0.10         4.07 o
  -1  10   1          1.76         -4.71         4.57 o
   0  10   1          7.46         10.16         5.33 o
   1  10   1          6.06          8.78         4.38 o
   2  10   1        206.01        210.83        12.83 o
   3  10   1          9.40          9.17         4.29 o
   4  10   1         17.60         15.40         4.93 o
   5  10   1         10.83         -1.10         4.57 o
   6  10   1         39.58         38.39         6.19 o
   7  10   1         48.43         46.59         6.64 o
   8  10   1          4.50         -4.01         6.05 o
   9  10   1        147.20        128.13        15.90 o
  10  10   1        268.74        304.15        24.37 o
  -7  11   1          4.21         -4.21         5.50 o
  -6  11   1         15.73          1.72         5.10 o
  -5  11   1          0.77         -3.95         3.87 o
  -4  11   1          3.26         -0.28         4.47 o
  -3  11   1          0.80          1.88         5.80 o
  -2  11   1         16.67         16.62         5.57 o
  -1  11   1         29.57         35.42         6.44 o
   0  11   1         14.17          5.98         3.84 o
   1  11   1          1.54          4.88         4.89 o
   2  11   1         24.76         30.35         8.61 o
   3  11   1          0.52         -2.22         3.85 o
   4  11   1         76.73         79.24        13.62 o
   5  11   1          0.34          3.97         3.91 o
   6  11   1         37.99         37.04         8.18 o
   7  11   1          0.38          9.15         6.31 o
 -18   0   2         64.27         62.48         9.55 o
 -16   0   2        142.86        136.19         9.40 o
 -14   0   2         35.35         28.07         4.56 o
 -12   0   2        150.75        164.02         8.45 o
 -10   0   2        762.72        753.04        37.71 o
  -8   0   2        377.56        330.64        18.07 o
  -6   0   2       2121.08       2235.94        31.96 o
  -4   0   2         29.80         37.59         1.32 o
  -2   0   2         15.69         23.23         1.20 o
   2   0   2       1892.28       1808.59        18.35 o
   4   0   2       1656.50       1515.32        98.47 o
   6   0   2       5310.07       5494.47        64.62 o
   8   0   2        676.88        585.77        11.12 o
  10   0   2         29.56         24.37         2.20 o
  12   0   2        155.87        144.38        11.96 o
  14   0   2        223.58        242.09        16.34 o
  16   0   2          6.30          2.16         5.02 o
  18   0   2          5.40         19.87         7.74 o
 -19   1   2          0.93         -7.98         5.86 o
 -18   1   2          1.83          3.06         3.12 o
 -17   1   2          0.70          0.17         2.60 o
 -16   1   2          0.84          2.38         2.45 o
 -15   1   2          2.55         -0.17         2.49 o
 -14   1   2        215.85        210.45         7.51 o
 -13   1   2         88.96         84.68         4.62 o
 -12   1   2        290.27        286.25         7.97 o
 -11   1   2        487.52        473.08         8.69 o
 -10   1   2         40.25         42.97         2.57 o
  -9   1   2          1.48          3.01         1.10 o
  -8   1   2        638.43        688.26        11.60 o
  -7   1   2         80.38         99.30         1.85 o
  -6   1   2        119.52        150.80         3.14 o
  -5   1   2       1044.49       1122.76        19.25 o
  -4   1   2        135.44        162.10         2.68 o
  -3   1   2        580.82        592.34        22.29 o
  -2   1   2        539.75        577.55        11.32 o
  -1   1   2       1435.74       1505.98        16.40 o
   0   1   2       8828.16       9245.16       151.17 o
   1   1   2      10950.20      10337.85       119.33 o
   2   1   2       6621.90       6678.94        74.16 o
   3   1   2         14.51         13.46         1.07 o
   4   1   2        138.40        141.14         6.24 o
   5   1   2         45.75         56.93         2.34 o
   6   1   2       2213.77       2165.25        37.53 o
   7   1   2        210.08        218.89         4.22 o
   8   1   2       1130.36       1086.84        25.92 o
   9   1   2         46.06         50.62         2.27 o
  10   1   2        110.40         94.98         5.62 o
  11   1   2       1054.16        991.65        14.45 o
  12   1   2        328.68        340.20        12.74 o
  13   1   2        404.59        406.06        17.64 o
  14   1   2         54.28         45.52         5.64 o
  15   1   2         13.17          9.96         7.71 o
  16   1   2         57.19         70.68         7.30 o
  17   1   2         56.41         60.18         7.19 o
  18   1   2         51.12         61.25         7.21 o
  19   1   2         71.71         74.45         7.95 o
 -19   2   2          1.95         -3.06         4.13 o
 -18   2   2         82.13         80.65         8.06 o
 -17   2   2         30.90         25.85        11.79 o
 -16   2   2          8.28          2.63         2.55 o
 -15   2   2          1.31          1.45         2.46 o
 -14   2   2         89.45         92.33         5.69 o
 -13   2   2         14.81         16.89         3.24 o
 -12   2   2         20.42         26.39         2.70 o
 -11   2   2         22.98         24.69         1.86 o
 -10   2   2        537.61        507.36         6.53 o
  -9   2   2          8.37         10.88         1.11 o
  -8   2   2       2943.45       3005.34        27.87 o
  -7   2   2        356.62        395.89        10.94 o
  -6   2   2        848.80        873.22        41.76 o
  -5   2   2       3982.25       4415.83       140.17 o
  -4   2   2        558.90        579.29        11.77 o
  -3   2   2         19.30         17.68         1.67 o
  -2   2   2       1526.55       1423.98        47.54 o
  -1   2   2      19424.81      18575.95       174.15 o
   0   2   2       4295.27       4425.68        53.30 o
   1   2   2        538.86        533.68        10.28 o
   2   2   2        772.24        921.37         9.39 o
   3   2   2        198.50        184.55         7.23 o
   4   2   2        255.08        211.69        13.61 o
   5   2   2        420.30        520.71        10.88 o
   6   2   2        139.07        103.03         3.66 o
   7   2   2         71.73         63.93         2.97 o
   8   2   2       1015.08        972.22        22.01 o
   9   2   2          2.87          2.18         0.99 o
  10   2   2        116.84        113.33         4.52 o
  11   2   2        766.85        731.00        13.52 o
  12   2   2         25.42         24.97         2.60 o
  13   2   2         37.55         39.85         4.22 o
  14   2   2         13.85         23.99         6.02 o
  15   2   2         89.88         84.44         8.08 o
  16   2   2         79.70         83.93         8.00 o
  17   2   2         25.17         25.68         5.05 o
  18   2   2         26.96         24.26         7.40 o
 -19   3   2         19.86          4.43         4.70 o
 -18   3   2         42.50         25.12         6.84 o
 -17   3   2          1.66          2.59         6.91 o
 -16   3   2        149.83        161.75        10.49 o
 -15   3   2         49.59         46.39         5.91 o
 -14   3   2         21.53         17.74         3.02 o
 -13   3   2        147.10        151.44         7.23 o
 -12   3   2        428.61        428.82        11.70 o
 -11   3   2         31.23         37.01         2.69 o
 -10   3   2         89.53         93.40         5.09 o
  -9   3   2        112.12        101.39         7.42 o
  -8   3   2         14.69         22.59         5.06 o
  -7   3   2       1040.77       1057.37        29.85 o
  -6   3   2         41.43         60.14         6.26 o
  -5   3   2        196.86        256.25        12.29 o
  -4   3   2       1973.36       2047.63        50.19 o
  -3   3   2         14.65         13.59         2.39 o
  -2   3   2       1874.45       2036.31        88.05 o
  -1   3   2       1147.95       1149.31        20.43 o
   0   3   2       2105.77       2231.13        44.94 o
   1   3   2        110.19        107.80         2.87 o
   2   3   2        959.19       1049.61        32.92 o
   3   3   2       1875.93       2130.20        24.07 o
   4   3   2       3872.31       4022.87        41.52 o
   5   3   2       3121.82       3248.45       117.19 o
   6   3   2        541.37        535.50        11.87 o
   7   3   2        112.06        104.37         6.33 o
   8   3   2        531.64        520.54        15.51 o
   9   3   2        970.57        929.26        16.11 o
  10   3   2        140.22        127.26         5.61 o
  11   3   2        445.32        445.47        11.14 o
  12   3   2        138.29        138.21         6.32 o
  13   3   2         75.79         77.85        10.09 o
  14   3   2         13.03          8.50         3.49 o
  15   3   2        486.04        485.28        26.21 o
  16   3   2          0.53          8.55         5.90 o
  17   3   2         27.21         40.76         9.28 o
  18   3   2          1.10          7.87         5.67 o
 -18   4   2          0.02         -1.53         3.40 o
 -17   4   2         67.31         59.10         7.15 o
 -16   4   2         90.94         87.98         8.04 o
 -15   4   2         25.06         25.66         6.33 o
 -14   4   2        104.13        108.72         6.57 o
 -13   4   2        118.05        116.95         6.61 o
 -12   4   2        227.95        234.85         7.18 o
 -11   4   2        240.46        203.68         8.08 o
 -10   4   2        347.48        370.79        12.83 o
  -9   4   2         19.81         16.96         4.48 o
  -8   4   2        288.28        299.13        15.73 o
  -7   4   2        527.74        535.29        21.09 o
  -6   4   2         75.42         71.55         7.81 o
  -5   4   2         22.48         26.28         6.31 o
  -4   4   2        767.02        826.64        20.87 o
  -3   4   2        441.22        513.34        22.93 o
  -2   4   2       1881.79       1921.00        43.80 o
  -1   4   2         13.55         17.33         3.95 o
   0   4   2         54.03         46.26         3.65 o
   1   4   2         77.87         76.07         3.18 o
   2   4   2       1704.40       1784.31        18.59 o
   3   4   2        472.34        501.48        24.89 o
   4   4   2        182.06        228.66         9.45 o
   5   4   2       1024.55       1081.59        14.97 o
   6   4   2         92.65         95.25         3.72 o
   7   4   2        443.75        405.18        13.13 o
   8   4   2        457.59        422.12        11.84 o
   9   4   2        180.81        185.99         8.02 o
  10   4   2        196.81        214.12         7.64 o
  11   4   2         28.65         24.20         3.17 o
  12   4   2         46.44         55.14         4.45 o
  13   4   2        264.52        249.84        11.79 o
  14   4   2          6.91          7.17         4.72 o
  15   4   2         17.32         12.20         6.66 o
  16   4   2         13.21         28.26         8.44 o
  17   4   2          6.81          0.45         5.49 o
 -17   5   2         11.75         11.17         4.58 o
 -16   5   2         89.14         86.53         7.93 o
 -15   5   2          2.09          2.14         4.06 o
 -14   5   2          6.44          5.65         3.37 o
 -13   5   2         58.98         52.24         4.80 o
 -12   5   2         11.03          5.36         2.71 o
 -11   5   2          0.29          1.07         3.44 o
 -10   5   2         40.75         42.32         4.92 o
  -9   5   2        130.53        132.92        13.49 o
  -8   5   2        275.74        279.53        23.22 o
  -7   5   2         51.77         63.82         5.36 o
  -6   5   2        235.94        242.34        13.31 o
  -5   5   2        112.76        116.27         6.45 o
  -4   5   2        906.54       1021.61        43.65 o
  -3   5   2        452.37        457.18        19.12 o
  -2   5   2        955.13        962.06        29.22 o
  -1   5   2        641.87        698.70        32.92 o
   0   5   2        253.80        251.02         8.82 o
   1   5   2          0.36         -1.20         1.46 o
   2   5   2          8.47          4.96         1.41 o
   3   5   2        190.73        207.37         6.06 o
   4   5   2        171.55        172.43         7.69 o
   5   5   2        296.57        366.73        11.46 o
   6   5   2        348.48        345.04         6.88 o
   7   5   2        434.21        386.14         7.55 o
   8   5   2         56.40         56.71         3.71 o
   9   5   2         49.66         50.58         2.83 o
  10   5   2         23.80         18.83         3.27 o
  11   5   2        139.23        130.75         6.46 o
  12   5   2        146.94        152.12         7.24 o
  13   5   2          1.85         -0.46         2.78 o
  14   5   2        216.84        214.63        11.31 o
  15   5   2         59.01         81.77        12.07 o
  16   5   2         13.14         16.19         7.57 o
  17   5   2         89.95         94.72        13.74 o
 -16   6   2        138.19        167.67        16.76 o
 -15   6   2          3.92         15.61         7.59 o
 -14   6   2        100.24        104.55         7.03 o
 -13   6   2          3.81          3.16         2.02 o
 -12   6   2        225.73        192.41        11.09 o
 -11   6   2          0.02         -1.77         2.02 o
 -10   6   2         16.69         23.25         4.93 o
  -9   6   2          1.60          3.50         2.39 o
  -8   6   2         17.81         15.80         3.42 o
  -7   6   2         11.94          8.52         3.74 o
  -6   6   2         90.56         87.43         6.91 o
  -5   6   2         47.87         66.49         8.94 o
  -4   6   2        472.12        469.41        21.11 o
  -3   6   2        153.71        147.16        11.89 o
  -2   6   2         68.33         64.05         5.18 o
  -1   6   2          9.42         10.69         2.87 o
   0   6   2        303.14        282.83        15.30 o
   1   6   2        127.75        129.37         4.72 o
   2   6   2        198.08        198.05         5.78 o
   3   6   2        205.61        229.62         7.04 o
   4   6   2        412.97        406.11         9.67 o
   5   6   2        605.48        588.31        16.41 o
   6   6   2          0.29         -1.14         1.81 o
   7   6   2          4.54          4.86         5.47 o
   8   6   2         19.70         16.95         1.78 o
   9   6   2          2.23          0.54         1.28 o
  10   6   2         73.37         74.69         9.60 o
  11   6   2         45.24         48.77         8.38 o
  12   6   2         47.57         48.66         7.46 o
  13   6   2         38.18         47.01         6.20 o
  14   6   2          3.03         -6.13         5.15 o
  15   6   2         85.37         72.39        11.21 o
  16   6   2          0.23         -0.85         5.79 o
 -15   7   2         15.18         37.65         9.63 o
 -14   7   2         15.32         13.68         4.93 o
 -13   7   2          0.10        -14.93         7.47 o
 -12   7   2         20.69         20.65         7.23 o
 -11   7   2          3.56         -0.72         5.25 o
 -10   7   2         11.21          8.23         2.40 o
  -9   7   2         21.61         31.66         4.63 o
  -8   7   2        161.44        152.09         8.71 o
  -7   7   2         21.17         11.59         5.67 o
  -6   7   2         17.06         20.17         6.52 o
  -5   7   2        254.45        243.63        16.69 o
  -4   7   2         33.75         26.62         6.56 o
  -3   7   2        189.85        182.72         8.77 o
  -2   7   2          1.37         -3.65         3.42 o
  -1   7   2        287.85        307.31         9.83 o
   0   7   2        462.40        479.93        12.41 o
   1   7   2        186.56        190.69         7.91 o
   2   7   2        205.46        211.19         7.51 o
   3   7   2         32.38         29.34         3.11 o
   4   7   2          0.76         -1.11         2.56 o
   5   7   2        968.39        994.84        18.39 o
   6   7   2         14.73         10.12         2.06 o
   7   7   2        552.32        527.91        16.67 o
   8   7   2         10.67         16.87         3.56 o
   9   7   2        110.22        110.52         7.56 o
  10   7   2          0.96         -3.80         5.80 o
  11   7   2         61.21         68.87        10.46 o
  12   7   2        123.80        157.90        15.47 o
  13   7   2          6.26          5.51         4.54 o
  14   7   2          5.27         -4.48         6.74 o
 -14   8   2        100.74         94.18         9.50 o
 -13   8   2         25.93         18.88         6.82 o
 -12   8   2          0.05         -6.10         6.47 o
 -11   8   2         21.79         29.63         8.82 o
 -10   8   2          1.37         10.32         6.09 o
  -9   8   2          0.47          1.36         5.72 o
  -8   8   2         11.75          3.40         6.24 o
  -7   8   2          0.25         -2.01         5.47 o
  -6   8   2        303.84        291.61        19.98 o
  -5   8   2         43.29         46.10         5.09 o
  -4   8   2        252.03        257.31        11.41 o
  -3   8   2          0.01         -2.50         2.41 o
  -2   8   2        209.59        231.79         9.08 o
  -1   8   2        314.57        317.47        10.65 o
   0   8   2          2.36         -2.26         2.98 o
   1   8   2          2.18          1.74         3.54 o
   2   8   2          1.35          4.07         3.31 o
   3   8   2         14.73         10.57         2.62 o
   4   8   2         29.81         32.64         3.71 o
   5   8   2         26.87         20.19         5.03 o
   6   8   2         45.57         43.83         5.37 o
   7   8   2        357.94        334.07        14.02 o
   8   8   2        253.60        228.64        11.56 o
   9   8   2        165.23        159.35        15.27 o
  10   8   2          0.10         -1.55         5.46 o
  11   8   2          0.86          9.59         6.81 o
  12   8   2         92.74        105.88        13.39 o
  13   8   2          0.19         -7.98         5.58 o
 -13   9   2          5.12         -4.26         5.20 o
 -12   9   2          6.34         -1.05         5.73 o
 -11   9   2          0.04         -6.97         6.31 o
 -10   9   2          6.67          3.54         5.93 o
  -9   9   2          1.36          4.40         6.13 o
  -8   9   2         82.25         72.62         7.83 o
  -7   9   2         26.26         41.93         8.87 o
  -6   9   2          0.54          1.58         3.89 o
  -5   9   2         94.19         98.09         6.47 o
  -4   9   2         58.14         58.76         5.14 o
  -3   9   2          7.53          7.14         2.57 o
  -2   9   2          5.52         -2.80         2.78 o
  -1   9   2        157.40        175.08         8.44 o
   0   9   2         85.04         87.95        10.29 o
   1   9   2        108.83        110.29         8.91 o
   2   9   2        113.49        117.39         9.25 o
   3   9   2        350.44        375.95        16.10 o
   4   9   2          1.11          1.79         3.44 o
   5   9   2        138.75        128.09         9.40 o
   6   9   2         53.27         64.82         9.05 o
   7   9   2         64.67         64.71         7.12 o
   8   9   2          0.36         -1.70         3.29 o
   9   9   2         68.99         73.44        11.44 o
  10   9   2        113.64        126.93        14.95 o
  11   9   2          4.09          9.56         7.05 o
  12   9   2          2.24         -7.86         7.03 o
  13   9   2          0.13        -14.47         7.23 o
 -10  10   2          1.46         21.27         9.03 o
  -9  10   2         29.60         23.38         9.45 o
  -8  10   2         14.02         11.26         4.16 o
  -7  10   2         10.66         20.37         8.03 o
  -6  10   2          7.69          3.43         6.20 o
  -5  10   2          9.26          9.12         4.66 o
  -4  10   2         40.95         50.21         6.86 o
  -3  10   2          7.95          0.95         2.78 o
  -2  10   2         73.03         65.05         5.59 o
  -1  10   2          2.81          0.69         3.89 o
   0  10   2          0.45         -0.99         7.84 o
   1  10   2         84.34         90.00         8.56 o
   2  10   2          7.70         11.78         4.87 o
   3  10   2         31.56         30.24         6.13 o
   4  10   2          1.32          0.25         3.88 o
   5  10   2         18.28         21.52         5.26 o
   6  10   2          0.53          2.56         3.76 o
   7  10   2         16.37         26.29         5.36 o
   8  10   2          0.10         -9.85         6.61 o
   9  10   2        228.84        217.28        20.16 o
  10  10   2         48.65         39.81        10.45 o
  -8  11   2         25.36         11.46         5.70 o
  -7  11   2         17.62         12.26         5.35 o
  -6  11   2          4.31          6.31         5.46 o
  -5  11   2         28.65         30.49         6.44 o
  -4  11   2          0.24         -3.42         7.81 o
  -3  11   2         13.56         22.06         5.35 o
  -2  11   2          0.84          3.36         4.37 o
  -1  11   2          0.97          3.80         5.94 o
   0  11   2          0.67          6.32         6.82 o
   1  11   2        262.03        286.71        15.76 o
   2  11   2          2.19          4.07         4.31 o
   3  11   2         20.52         31.22         8.99 o
   4  11   2          0.09         -7.10         4.01 o
   5  11   2         62.77         58.08         7.51 o
   6  11   2          2.38          9.14         5.89 o
 -17   0   3        160.90        154.25        15.11 o
 -15   0   3          3.90          0.64         3.10 o
 -13   0   3         69.65         67.21         5.86 o
 -11   0   3         54.99         52.59         4.88 o
  -9   0   3        477.98        545.00        14.08 o
  -7   0   3       7739.18       8590.68       130.36 o
  -5   0   3        478.33        448.61        13.33 o
  -3   0   3      12438.56      12586.73       103.02 o
   1   0   3        872.33        971.36        23.29 o
   3   0   3      10843.79       9830.27        88.10 o
   5   0   3       2257.91       2669.87        32.54 o
   7   0   3       1470.85       1685.83        39.76 o
   9   0   3        301.80        306.12        15.39 o
  11   0   3       4327.52       4488.95        93.83 o
  13   0   3          0.19         -8.21         6.25 o
  15   0   3          0.10         -6.16         5.33 o
  17   0   3        209.07        212.96        17.84 o
 -18   1   3         25.79         25.30         4.08 o
 -17   1   3         64.49         59.74         5.31 o
 -16   1   3          3.18          2.83         2.43 o
 -15   1   3         76.53         84.18         6.26 o
 -14   1   3          0.12         -2.42         2.21 o
 -13   1   3         89.35         88.26         4.72 o
 -12   1   3        230.29        214.64         6.85 o
 -11   1   3        862.62        828.85        12.72 o
 -10   1   3         82.27         74.02         3.22 o
  -9   1   3         94.06        113.58         3.04 o
  -8   1   3        142.97        134.49         2.38 o
  -7   1   3         26.73         64.38         1.65 o
  -6   1   3       4196.74       4417.64        74.73 o
  -5   1   3        500.83        460.24         7.92 o
  -4   1   3        263.48        272.76         8.84 o
  -3   1   3       5908.57       6057.62        46.86 o
  -2   1   3        497.52        458.47        12.89 o
  -1   1   3       1617.46       1514.44        20.87 o
   0   1   3      26865.09      24672.58       281.46 o
   1   1   3        538.62        643.64        13.69 o
   2   1   3       4613.59       4830.74        36.46 o
   3   1   3       2879.50       2811.28        54.63 o
   4   1   3         99.66        129.17         3.31 o
   5   1   3       2714.23       2704.89        27.63 o
   6   1   3        189.27        191.15         4.64 o
   7   1   3         28.61         31.31         2.27 o
   8   1   3          6.29          4.04         0.71 o
   9   1   3        399.25        381.46         8.36 o
  10   1   3       1040.74       1029.19        16.14 o
  11   1   3       1396.34       1391.88        20.31 o
  12   1   3        298.88        298.19        12.18 o
  13   1   3       1464.16       1464.07        31.46 o
  14   1   3         36.30         33.92         5.38 o
  15   1   3        107.00        115.29         8.77 o
  16   1   3         11.54         18.59         4.86 o
  17   1   3         12.46         11.08         3.75 o
  18   1   3         24.46         21.08         9.19 o
 -19   2   3          1.29          0.94         8.25 o
 -18   2   3          7.89         11.10         8.11 o
 -17   2   3          3.37         -0.49         5.46 o
 -16   2   3         17.89         15.69         4.30 o
 -15   2   3         20.89         22.01         4.39 o
 -14   2   3        121.41        129.79         6.65 o
 -13   2   3        116.11         90.21         4.18 o
 -12   2   3        118.58         94.65         4.07 o
 -11   2   3        199.89        176.73         4.50 o
 -10   2   3        103.44         90.74         2.68 o
  -9   2   3        168.18        187.08         4.30 o
  -8   2   3        116.69        127.79         4.23 o
  -7   2   3          3.65          5.22         2.50 o
  -6   2   3        200.16        216.08         7.43 o
  -5   2   3        227.31        272.26        12.16 o
  -4   2   3       2781.91       2822.35        41.51 o
  -3   2   3        521.95        546.89        20.47 o
  -2   2   3        202.99        201.99         4.29 o
  -1   2   3        566.84        579.70        14.46 o
   0   2   3        345.49        344.17         6.46 o
   1   2   3       4762.84       4572.77       120.67 o
   2   2   3        266.47        222.81         7.02 o
   3   2   3        161.27        118.53         6.21 o
   4   2   3         96.29         82.44         2.62 o
   5   2   3       3589.40       3721.64        42.27 o
   6   2   3         11.04         15.95         1.18 o
   7   2   3          7.55         14.57         0.73 o
   8   2   3        182.17        170.89         3.18 o
   9   2   3       1148.79       1129.14        21.16 o
  10   2   3         16.57         17.31         2.80 o
  11   2   3        153.68        157.91         7.58 o
  12   2   3         73.58         72.59         6.30 o
  13   2   3        528.90        565.36        18.02 o
  14   2   3         24.74         30.37         5.20 o
  15   2   3         34.77         41.28         6.04 o
  16   2   3         22.98         28.28         9.54 o
  17   2   3         82.37         85.21         8.27 o
  18   2   3          0.84          3.46         5.82 o
 -19   3   3         19.58          9.62         6.20 o
 -18   3   3          7.23          0.72         3.56 o
 -17   3   3         15.29         15.36         4.34 o
 -16   3   3         10.00         13.46         3.87 o
 -15   3   3        150.46        159.99        10.17 o
 -14   3   3         14.80         12.64         2.79 o
 -13   3   3        502.84        487.14        13.14 o
 -12   3   3          0.92          0.74         1.78 o
 -11   3   3         38.72         33.07         3.96 o
 -10   3   3        545.47        558.04        10.50 o
  -9   3   3        833.02        760.80        25.94 o
  -8   3   3         15.59         11.44         3.97 o
  -7   3   3         14.16         17.10         4.44 o
  -6   3   3        222.87        256.55        12.88 o
  -5   3   3        138.54         99.58         7.83 o
  -4   3   3       3432.54       3865.71        78.08 o
  -3   3   3        213.81        179.19         6.37 o
  -2   3   3       2384.24       2594.08        45.15 o
  -1   3   3         36.93         21.93         1.52 o
   0   3   3        454.96        464.08        17.61 o
   1   3   3       1441.37       1486.74        17.78 o
   2   3   3         69.47         69.99         2.55 o
   3   3   3          4.44          0.95         1.15 o
   4   3   3       1692.98       1941.44        18.91 o
   5   3   3        223.72        210.97         5.07 o
   6   3   3        130.08        152.75         4.29 o
   7   3   3        253.99        288.46         6.25 o
   8   3   3        101.46        102.26         3.40 o
   9   3   3       1999.17       1902.61        21.09 o
  10   3   3       1370.50       1373.36        28.30 o
  11   3   3         55.41         56.43         4.04 o
  12   3   3        189.48        203.25         7.61 o
  13   3   3         41.57         51.94         8.66 o
  14   3   3         49.92         63.38         9.98 o
  15   3   3        166.72        167.06        15.78 o
  16   3   3        161.17        166.05        16.04 o
  17   3   3         29.87         34.24         8.86 o
  18   3   3          1.83          9.13         6.64 o
 -18   4   3         57.86         55.34         7.04 o
 -17   4   3          1.86          2.63         3.30 o
 -16   4   3         33.95         32.78         5.38 o
 -15   4   3         22.93         20.54         4.32 o
 -14   4   3         55.78         64.01         8.32 o
 -13   4   3          0.85         -1.73         2.58 o
 -12   4   3        234.87        245.15         7.39 o
 -11   4   3          1.15         -3.06         3.38 o
 -10   4   3        594.17        539.33        17.22 o
  -9   4   3        238.64        236.32        14.61 o
  -8   4   3         27.02         27.38         6.43 o
  -7   4   3         15.55         17.98         5.02 o
  -6   4   3        371.67        385.04        11.47 o
  -5   4   3         43.09         41.10         3.78 o
  -4   4   3        775.54        791.31        21.09 o
  -3   4   3       2359.55       2457.79       103.79 o
  -2   4   3       1211.13       1071.88       294.16 o
  -1   4   3        291.42        293.78         7.17 o
   0   4   3        198.53        214.00         7.55 o
   1   4   3         18.60         32.86         2.12 o
   2   4   3        102.84        117.28         3.79 o
   3   4   3        405.16        429.24        20.47 o
   4   4   3         83.23         69.06         5.19 o
   5   4   3        262.62        242.30         4.82 o
   6   4   3        749.72        737.78        12.83 o
   7   4   3        954.30        928.98        14.36 o
   8   4   3          0.50          2.12         1.75 o
   9   4   3        237.90        236.95         7.22 o
  10   4   3         74.40         79.14         4.77 o
  11   4   3         49.98         52.21         4.12 o
  12   4   3         10.20          6.62         2.43 o
  13   4   3         39.51         34.08         7.22 o
  14   4   3         31.68         28.69         7.51 o
  15   4   3        547.52        620.25        31.62 o
  16   4   3         20.80         27.38         8.46 o
  17   4   3          9.41         20.66         7.14 o
 -18   5   3          2.47         -6.29         4.10 o
 -17   5   3         14.57         16.98         4.67 o
 -16   5   3         10.77         11.65         3.95 o
 -15   5   3         30.24         27.21         4.96 o
 -14   5   3         39.78         47.16         5.40 o
 -13   5   3          3.36         -2.95         2.65 o
 -12   5   3        238.42        214.77        14.04 o
 -11   5   3         56.58         46.56         5.44 o
 -10   5   3          0.59          3.20         5.18 o
  -9   5   3          1.01         -2.61         2.71 o
  -8   5   3          1.22         -0.61         2.66 o
  -7   5   3       1951.55       1855.45       119.53 o
  -6   5   3          0.07          3.36         2.67 o
  -5   5   3        451.72        424.40        12.58 o
  -4   5   3         42.54         73.39        12.32 o
  -3   5   3          1.23          3.69         4.35 o
  -2   5   3        798.18        810.93        26.01 o
  -1   5   3        769.80        685.96        65.30 o
   0   5   3        554.07        584.52        39.71 o
   1   5   3        370.47        364.39        11.05 o
   2   5   3        137.52        147.66         7.54 o
   3   5   3         23.82         26.97         3.38 o
   4   5   3         21.49         29.59         7.46 o
   5   5   3        702.09        733.58        16.58 o
   6   5   3        713.66        732.67        11.80 o
   7   5   3        910.72        878.47        12.22 o
   8   5   3        387.22        381.76         7.42 o
   9   5   3        198.03        211.14         5.49 o
  10   5   3        202.44        209.71        14.28 o
  11   5   3         45.17         41.71         3.97 o
  12   5   3         17.77         23.94         3.54 o
  13   5   3          8.38          8.72         3.09 o
  14   5   3          2.60         -7.04         6.24 o
  15   5   3         26.21         29.51         7.96 o
  16   5   3         15.29         17.24         8.18 o
 -17   6   3         37.05         31.44         8.65 o
 -16   6   3          2.52          9.27         5.69 o
 -15   6   3          7.14          5.30         2.73 o
 -14   6   3          4.78          7.20         2.43 o
 -13   6   3         50.94         54.66         4.26 o
 -12   6   3         48.30         38.74         4.12 o
 -11   6   3         19.00         14.55         2.65 o
 -10   6   3        103.76        108.91         7.43 o
  -9   6   3        144.68        131.40        13.97 o
  -8   6   3         11.30          4.68         6.35 o
  -7   6   3         44.66         48.83         5.07 o
  -6   6   3        782.83        797.43        19.55 o
  -5   6   3        217.28        209.61         9.25 o
  -4   6   3         66.81         60.94         8.41 o
  -3   6   3        218.23        215.29        13.91 o
  -2   6   3        148.82        126.34        10.77 o
  -1   6   3         10.70         16.52         3.58 o
   0   6   3          2.65         -0.37         2.53 o
   1   6   3          0.94         -2.65         2.90 o
   2   6   3          0.27         -0.99         1.51 o
   3   6   3         72.58         66.41         3.75 o
   4   6   3        168.59        164.16         8.33 o
   5   6   3         14.10         15.17         1.84 o
   6   6   3        268.56        260.46         7.21 o
   7   6   3        112.25        114.79         5.02 o
   8   6   3          9.70          7.14         1.73 o
   9   6   3        117.20        116.15         6.77 o
  10   6   3          0.02          3.57         4.18 o
  11   6   3        286.53        296.26        41.05 o
  12   6   3          4.26          3.33         3.29 o
  13   6   3         75.21         84.10        11.53 o
  14   6   3          0.49         -2.65         5.15 o
  15   6   3          1.54         -7.76         7.29 o
 -15   7   3          0.09          0.47         5.94 o
 -14   7   3         42.82         36.88        13.19 o
 -13   7   3         22.94         32.60         8.59 o
 -12   7   3         23.38         23.97         6.69 o
 -11   7   3         18.15         11.81         3.93 o
 -10   7   3         12.55          9.91         3.12 o
  -9   7   3        199.36        182.10         9.84 o
  -8   7   3         24.83         30.84         9.00 o
  -7   7   3          0.53         12.85         6.05 o
  -6   7   3          2.25         -2.91         4.94 o
  -5   7   3        270.63        263.91        17.37 o
  -4   7   3          0.52         -2.99         5.21 o
  -3   7   3          6.72          4.99         4.30 o
  -2   7   3         58.88         54.69         5.16 o
  -1   7   3         71.88         74.33         5.90 o
   0   7   3        190.37        198.91         9.53 o
   1   7   3        131.43        145.42         6.99 o
   2   7   3         53.72         53.92         4.48 o
   3   7   3         54.21         47.44         3.43 o
   4   7   3         17.79         14.55         3.30 o
   5   7   3       1345.64       1353.12        21.38 o
   6   7   3        107.95        100.21         7.18 o
   7   7   3         10.68          9.92         3.43 o
   8   7   3        528.49        517.16        16.26 o
   9   7   3         80.29         87.43        10.73 o
  10   7   3         41.70         40.62         8.84 o
  11   7   3          1.41          4.02         5.09 o
  12   7   3         18.38         24.90         5.49 o
  13   7   3          4.07          2.97         5.82 o
  14   7   3          9.95          7.49         5.81 o
 -14   8   3         13.11         -1.78         5.21 o
 -13   8   3         11.27         -2.58         6.25 o
 -12   8   3         82.76         95.32        13.14 o
 -11   8   3          1.10          5.22         5.67 o
 -10   8   3         29.35         32.79         8.40 o
  -9   8   3          1.96          1.18         5.82 o
  -8   8   3        192.60        216.54        18.55 o
  -7   8   3        204.21        191.02        16.74 o
  -6   8   3        176.95        164.13        15.58 o
  -5   8   3          0.58          1.43         5.57 o
  -4   8   3         69.23         76.22         6.99 o
  -3   8   3          5.28          7.22         6.39 o
  -2   8   3        325.66        313.39        12.67 o
  -1   8   3         19.26          9.10         2.83 o
   0   8   3         10.09          4.37         2.91 o
   1   8   3        156.43        158.04         7.63 o
   2   8   3         51.04         53.07         6.12 o
   3   8   3          4.93          6.42         3.32 o
   4   8   3          5.79         14.83         7.54 o
   5   8   3          5.25         12.00         3.72 o
   6   8   3        242.83        231.12        11.56 o
   7   8   3          7.98          8.92         3.41 o
   8   8   3         45.38         37.94         5.28 o
   9   8   3         76.78         90.73        11.99 o
  10   8   3         21.71         15.20         6.16 o
  11   8   3         29.77         44.76         9.45 o
  12   8   3          3.75         12.28         6.25 o
  13   8   3          4.19          0.68         5.92 o
 -13   9   3          5.01        -18.41         9.21 o
 -12   9   3          0.13         -5.10         6.82 o
 -11   9   3         51.61         74.27        12.58 o
 -10   9   3         30.57         33.36        10.65 o
  -9   9   3          7.54         10.55         6.85 o
  -8   9   3          8.08          5.14         5.92 o
  -7   9   3          4.35          6.59         6.42 o
  -6   9   3         24.06         24.58         3.76 o
  -5   9   3          1.39          1.49         3.66 o
  -4   9   3          0.08         -0.69         4.19 o
  -3   9   3         22.12         24.08         3.81 o
  -2   9   3          0.37         -2.39         2.73 o
  -1   9   3          7.38          1.91         2.72 o
   0   9   3         75.44         77.56         5.86 o
   1   9   3         33.65         36.34         5.76 o
   2   9   3        154.43        161.69        10.60 o
   3   9   3        564.73        608.20        30.87 o
   4   9   3        461.18        465.97        28.98 o
   5   9   3         40.89         47.10         6.33 o
   6   9   3         38.39         41.82         5.99 o
   7   9   3        213.08        227.64        19.21 o
   8   9   3          5.52          5.18         5.92 o
   9   9   3         24.37         13.22         6.42 o
  10   9   3         34.85         36.81         9.38 o
  11   9   3          0.08         -1.88         5.77 o
  12   9   3          2.65         12.29         6.08 o
 -10  10   3         96.84        115.86        15.63 o
  -9  10   3          5.00          0.97         3.32 o
  -8  10   3         18.99         12.78         4.75 o
  -7  10   3         34.66         32.85         6.20 o
  -6  10   3          0.38          8.60         4.65 o
  -5  10   3        180.22        158.50        11.90 o
  -4  10   3          0.15          0.99         2.70 o
  -3  10   3          0.13          4.59         2.79 o
  -2  10   3          1.19          5.66         2.86 o
  -1  10   3         78.18         78.17         6.30 o
   0  10   3         64.04         55.72         7.11 o
   1  10   3         68.97         64.10         7.66 o
   2  10   3         19.73         24.09         5.46 o
   3  10   3         45.43         52.42         7.14 o
   4  10   3        217.48        224.10        13.01 o
   5  10   3          3.74          7.57         4.17 o
   6  10   3         24.17         30.34         7.12 o
   7  10   3        119.74        124.76        14.91 o
   8  10   3          8.19          1.33         5.17 o
   9  10   3          0.00          4.12         5.61 o
  10  10   3         60.77         37.28         8.81 o
  -8  11   3          5.76         11.89         5.84 o
  -7  11   3         30.98         16.92         6.47 o
  -6  11   3          1.55          9.92         6.60 o
  -5  11   3          0.44          3.95         4.52 o
  -4  11   3          0.86          3.92         5.18 o
  -3  11   3         14.27         13.04         7.61 o
  -2  11   3          5.77          2.01         4.24 o
  -1  11   3         48.38         46.45         7.14 o
   0  11   3          2.41          2.23         4.36 o
   1  11   3        180.83        195.34        17.73 o
   2  11   3        145.02        139.78        11.27 o
   3  11   3         55.76         54.33         7.62 o
   4  11   3         22.99         24.23         5.43 o
   5  11   3          2.12          8.88         4.35 o
   6  11   3         53.25         50.94         9.38 o
 -18   0   4         91.06         79.84        11.71 o
 -16   0   4         18.49         29.81         7.28 o
 -14   0   4       1105.01       1037.53        24.76 o
 -12   0   4       2105.62       2089.40        36.73 o
 -10   0   4        277.65        243.29         9.28 o
  -8   0   4       1168.50       1151.35        39.04 o
  -6   0   4         12.42         21.81         1.86 o
  -4   0   4       3282.18       3460.27        35.21 o
  -2   0   4       1930.83       1976.30        42.88 o
   0   0   4        195.39        195.05         5.63 o
   2   0   4        227.28        214.39         7.38 o
   4   0   4        263.79        298.23         4.58 o
   6   0   4       1168.92       1310.71        19.69 o
   8   0   4         58.42         52.70         6.83 o
  10   0   4       3181.97       3281.68        72.80 o
  12   0   4          2.15         14.48         6.81 o
  14   0   4          8.34          2.05         5.51 o
  16   0   4          1.09         -2.49         5.62 o
  18   0   4         94.38         86.59        12.17 o
 -18   1   4          3.95          1.23         6.07 o
 -17   1   4          5.71          5.88         2.60 o
 -16   1   4          0.86          4.43         2.37 o
 -15   1   4        158.08        157.61         6.70 o
 -14   1   4        118.35        120.31         5.63 o
 -13   1   4         13.64         17.99         2.75 o
 -12   1   4         16.00         13.90         3.90 o
 -11   1   4        153.63        150.26         5.38 o
 -10   1   4        192.96        169.38         4.74 o
  -9   1   4         66.80         70.07         2.46 o
  -8   1   4        122.55        147.20         3.30 o
  -7   1   4        225.90        228.90         6.43 o
  -6   1   4       1793.43       2000.22        41.19 o
  -5   1   4        156.84        160.35         8.80 o
  -4   1   4       2904.11       2868.65        50.93 o
  -3   1   4        217.42        202.09         3.91 o
  -2   1   4      12038.09      11572.57       299.44 o
  -1   1   4       1432.48       1367.55        20.32 o
   0   1   4       2723.64       2549.28        38.22 o
   1   1   4        431.06        470.61         9.52 o
   2   1   4         84.19         73.57         3.25 o
   3   1   4        139.83        154.04         1.89 o
   4   1   4          5.50          1.89         0.89 o
   5   1   4          3.76          1.83         1.01 o
   6   1   4       1045.84       1033.20        19.96 o
   7   1   4         75.14         68.63         3.14 o
   8   1   4        614.75        599.48        12.66 o
   9   1   4          0.38          0.25         0.48 o
  10   1   4       1205.62       1123.76        16.89 o
  11   1   4        169.97        183.78         9.65 o
  12   1   4       1324.93       1299.87        28.62 o
  13   1   4        368.58        365.97        14.67 o
  14   1   4        693.67        715.42        21.59 o
  15   1   4          1.76          3.61         3.56 o
  16   1   4        387.48        401.75        20.18 o
  17   1   4         15.18         23.43         5.10 o
  18   1   4         11.78         10.66         9.31 o
 -18   2   4         48.65         50.67         6.63 o
 -17   2   4          4.67          0.25         5.08 o
 -16   2   4        276.33        284.44        13.64 o
 -15   2   4          3.56         -2.85         2.98 o
 -14   2   4        156.00        156.28         7.71 o
 -13   2   4          0.66          3.60         2.51 o
 -12   2   4        287.80        253.21         6.63 o
 -11   2   4        346.41        334.49         6.76 o
 -10   2   4       1165.69       1104.37        16.75 o
  -9   2   4        482.78        493.93         9.10 o
  -8   2   4          2.53         -0.71         1.62 o
  -7   2   4         16.99         15.46         2.00 o
  -6   2   4        955.95        980.91        23.79 o
  -5   2   4       1980.58       2242.10        76.78 o
  -4   2   4         80.81         61.02         3.69 o
  -3   2   4       1104.30       1190.21        57.57 o
  -2   2   4       2888.35       3052.59        52.82 o
  -1   2   4       3642.97       3538.32        76.27 o
   0   2   4       3012.78       3115.32        57.45 o
   1   2   4        694.53        697.60        14.53 o
   2   2   4         90.98         94.29         3.82 o
   3   2   4       3305.11       3436.16        69.45 o
   4   2   4        205.16        226.55         6.78 o
   5   2   4       1258.81       1322.48        14.48 o
   6   2   4         19.18         22.93         2.94 o
   7   2   4         34.66         45.46         2.26 o
   8   2   4       1745.39       1634.46        29.71 o
   9   2   4        112.74        101.45         6.07 o
  10   2   4         12.20         13.51         2.49 o
  11   2   4         43.67         42.85         3.41 o
  12   2   4          0.11         -5.24         5.69 o
  13   2   4        275.85        286.89        12.68 o
  14   2   4         12.40         13.23         7.35 o
  15   2   4         49.06         52.60         6.75 o
  16   2   4         13.87         12.99         4.44 o
  17   2   4         32.28         33.10         5.96 o
  18   2   4          0.09          5.78         6.45 o
 -18   3   4         27.23         29.92         5.56 o
 -17   3   4         51.98         57.18         9.36 o
 -16   3   4         55.76         48.94         8.03 o
 -15   3   4         24.67         34.25         4.15 o
 -14   3   4         38.31         39.55         4.27 o
 -13   3   4          0.00          0.76         2.38 o
 -12   3   4        143.29        127.59         5.14 o
 -11   3   4         28.76         16.68         2.39 o
 -10   3   4         32.02         32.36         3.61 o
  -9   3   4        505.15        494.56        11.09 o
  -8   3   4        226.28        231.48         9.15 o
  -7   3   4        396.85        401.65        11.75 o
  -6   3   4       1189.25       1253.87        51.88 o
  -5   3   4        706.82        809.89        16.40 o
  -4   3   4        100.72         78.65         3.62 o
  -3   3   4        104.66        104.82         5.13 o
  -2   3   4        594.48        564.17        22.14 o
  -1   3   4       1069.22       1170.84        35.74 o
   0   3   4         74.12         69.24         3.01 o
   1   3   4         57.28         62.20         3.75 o
   2   3   4        118.93        101.80         6.67 o
   3   3   4         49.03         42.08         3.38 o
   4   3   4         16.42         11.76         1.99 o
   5   3   4        280.61        287.61        12.93 o
   6   3   4        304.82        246.60         7.47 o
   7   3   4          0.00          0.96         0.81 o
   8   3   4        930.01        832.20        21.89 o
   9   3   4       1175.44       1033.49        24.82 o
  10   3   4       1608.35       1638.10        30.04 o
  11   3   4          0.09         -0.21         2.42 o
  12   3   4        676.83        749.36        30.88 o
  13   3   4          1.23         -4.34         4.55 o
  14   3   4        781.64        797.49        34.00 o
  15   3   4        312.77        367.01        23.16 o
  16   3   4        115.39        123.25        14.40 o
  17   3   4         79.21         85.31        12.33 o
 -18   4   4        148.35        127.29        14.51 o
 -17   4   4          0.13         -8.89         4.81 o
 -16   4   4        165.08        159.44        16.58 o
 -15   4   4          4.33          4.71         2.93 o
 -14   4   4         73.46         70.57         5.55 o
 -13   4   4         31.64         22.95         3.47 o
 -12   4   4         58.04         57.16         3.93 o
 -11   4   4         90.82         85.38         5.05 o
 -10   4   4        166.21        141.80        12.06 o
  -9   4   4         75.12         71.11         8.56 o
  -8   4   4       1560.34       1495.01        41.37 o
  -7   4   4        273.16        297.66        15.79 o
  -6   4   4          0.96          0.43         2.13 o
  -5   4   4         89.75         82.98         5.35 o
  -4   4   4         75.13         72.04         5.13 o
  -3   4   4       1755.50       1865.63        30.28 o
  -2   4   4        320.64        265.36        24.31 o
  -1   4   4        177.96        170.29         4.97 o
   0   4   4        755.49        625.40       117.67 o
   1   4   4        232.11        250.65         5.72 o
   2   4   4       1047.88       1059.22        19.79 o
   3   4   4        112.87        105.50         9.77 o
   4   4   4         77.76         70.56         5.56 o
   5   4   4         13.16         13.99         1.14 o
   6   4   4       1135.26       1095.30        13.58 o
   7   4   4        340.92        303.61         7.04 o
   8   4   4        194.52        178.10         5.30 o
   9   4   4         15.47         19.78         1.90 o
  10   4   4          0.32          3.06         2.10 o
  11   4   4         10.33          9.73         3.27 o
  12   4   4          0.19          1.14         2.64 o
  13   4   4          0.77          5.29         5.11 o
  14   4   4         20.76         27.26         8.13 o
  15   4   4         55.28         59.63        11.07 o
  16   4   4          0.05          5.60         5.57 o
  17   4   4          2.96          9.14         6.37 o
 -18   5   4          9.58         10.17         4.17 o
 -17   5   4         24.08         22.37         4.97 o
 -16   5   4         13.75         17.05         4.52 o
 -15   5   4         19.18         19.31         3.45 o
 -14   5   4         76.53         84.47         6.22 o
 -13   5   4          5.34          1.18         2.55 o
 -12   5   4         56.71         53.49         4.61 o
 -11   5   4         36.64         39.28         7.79 o
 -10   5   4         36.21         27.20         6.63 o
  -9   5   4        101.56        115.09         7.25 o
  -8   5   4          0.35         -2.15         3.02 o
  -7   5   4          9.28         14.76         4.95 o
  -6   5   4         90.49         94.68         6.11 o
  -5   5   4        204.19        221.27         9.10 o
  -4   5   4          6.31          2.75         2.51 o
  -3   5   4        112.96        126.68        10.41 o
  -2   5   4        283.84        301.90        15.15 o
  -1   5   4        795.62        732.91        13.81 o
   0   5   4        322.14        329.15        31.93 o
   1   5   4        989.98       1048.96        23.41 o
   2   5   4        333.66        350.87         8.40 o
   3   5   4         11.24         11.86         1.02 o
   4   5   4       1868.66       1834.81        42.35 o
   5   5   4          9.85         10.95         1.61 o
   6   5   4        544.25        461.84         9.24 o
   7   5   4       1135.47       1069.60        16.77 o
   8   5   4       1365.79       1316.56        16.73 o
   9   5   4          0.87          2.04         2.17 o
  10   5   4        116.52        114.23         5.78 o
  11   5   4         44.20         41.06         5.35 o
  12   5   4        210.49        236.90        11.78 o
  13   5   4          0.05          1.11         6.25 o
  14   5   4         29.62         18.42         7.37 o
  15   5   4          1.85         -2.74         5.93 o
  16   5   4        110.53        111.29        14.29 o
 -17   6   4          2.94          0.09         5.52 o
 -16   6   4         52.14         37.30         6.04 o
 -15   6   4          0.01         -8.80         4.40 o
 -14   6   4         70.32         76.00         5.11 o
 -13   6   4          1.68          1.55         2.30 o
 -12   6   4          5.65          5.61         2.62 o
 -11   6   4          2.03          0.36         3.30 o
 -10   6   4        161.90        146.77         8.78 o
  -9   6   4          0.02          2.09         4.05 o
  -8   6   4        370.23        327.45        14.27 o
  -7   6   4        582.76        542.31        37.04 o
  -6   6   4        944.52        940.93        80.59 o
  -5   6   4          0.23          0.02         2.84 o
  -4   6   4         52.65         53.82         8.03 o
  -3   6   4          0.48          3.63         4.32 o
  -2   6   4         29.70         21.51         5.45 o
  -1   6   4       1138.97       1127.71        32.44 o
   0   6   4          2.71         -0.02         0.86 o
   1   6   4          3.50          0.55         1.24 o
   2   6   4        330.26        328.11        11.47 o
   3   6   4          5.06          1.25         0.70 o
   4   6   4        618.31        563.41        26.59 o
   5   6   4        494.71        426.95        21.79 o
   6   6   4        107.62        106.84         4.41 o
   7   6   4        853.89        853.62        25.54 o
   8   6   4          1.94          2.95         3.96 o
   9   6   4         90.28         92.11        10.10 o
  10   6   4        245.02        213.24        15.46 o
  11   6   4         92.45         89.09         7.82 o
  12   6   4         17.47         21.39         8.48 o
  13   6   4         10.56         16.63         6.75 o
  14   6   4         39.39         38.15         9.04 o
  15   6   4          0.27          2.82         6.60 o
 -15   7   4          5.57         -0.88         7.64 o
 -14   7   4          8.58         -2.40         4.07 o
 -13   7   4         44.68         42.57         9.28 o
 -12   7   4          0.71         -4.94         5.27 o
 -11   7   4         80.71         80.74         7.08 o
 -10   7   4          1.46         -0.20         3.09 o
  -9   7   4          0.77          3.40         4.83 o
  -8   7   4         97.51         95.48         7.31 o
  -7   7   4         10.44         10.91         5.90 o
  -6   7   4         94.78        111.79        12.49 o
  -5   7   4         18.31         20.02         6.57 o
  -4   7   4          5.62          3.12         5.38 o
  -3   7   4          1.10          5.28         4.77 o
  -2   7   4          7.76          4.63         2.74 o
  -1   7   4          7.36          3.27         2.93 o
   0   7   4          2.53         -0.83         3.18 o
   1   7   4         53.12         44.39         4.94 o
   2   7   4        161.58        168.37         7.42 o
   3   7   4         54.07         43.85         5.04 o
   4   7   4         80.77         58.72         5.50 o
   5   7   4        357.44        338.97        13.02 o
   6   7   4        842.51        818.05        29.36 o
   7   7   4          0.26          3.45         4.75 o
   8   7   4         54.98         52.51         5.22 o
   9   7   4          8.38          8.14         4.64 o
  10   7   4         57.26         49.88         8.69 o
  11   7   4         27.20         17.18         5.42 o
  12   7   4         10.58          6.29         6.12 o
  13   7   4          6.68          4.01         4.98 o
  14   7   4         40.01         40.04         9.04 o
 -15   8   4         17.11         22.11         7.87 o
 -14   8   4          6.18         -7.66         6.60 o
 -13   8   4          0.68         -8.34         7.34 o
 -12   8   4         17.35         11.89         6.41 o
 -11   8   4         50.61         64.18        11.11 o
 -10   8   4         27.89         21.43         4.10 o
  -9   8   4          0.23        -10.21         6.36 o
  -8   8   4         74.14         80.92        11.65 o
  -7   8   4         12.51          9.92         6.24 o
  -6   8   4        176.03        190.96        16.83 o
  -5   8   4        314.89        318.81        20.91 o
  -4   8   4        510.22        523.37        20.18 o
  -3   8   4        230.64        238.40        23.72 o
  -2   8   4         49.77         60.69         6.00 o
  -1   8   4         61.02         51.25         5.45 o
   0   8   4        145.94        148.20         7.47 o
   1   8   4        100.04        105.47         6.40 o
   2   8   4         28.76         27.94         3.76 o
   3   8   4         71.31         62.64        11.75 o
   4   8   4        130.62        134.48         9.23 o
   5   8   4        279.31        304.28        21.77 o
   6   8   4          3.57          3.91         3.30 o
   7   8   4         87.53         90.65         7.36 o
   8   8   4          4.48          1.34         4.79 o
   9   8   4          4.03          1.76         5.05 o
  10   8   4         12.43         14.71         5.96 o
  11   8   4          0.40         -6.15         6.01 o
  12   8   4         26.16         19.73         7.11 o
 -12   9   4          0.04         -8.87         7.17 o
 -11   9   4         14.35         -8.74         8.25 o
 -10   9   4          0.68          8.07         5.88 o
  -9   9   4          1.12         27.18         9.47 o
  -8   9   4          3.14          3.59         5.60 o
  -7   9   4         26.50         28.74         8.15 o
  -6   9   4         54.25         59.73         6.35 o
  -5   9   4         38.90         50.41         6.02 o
  -4   9   4         25.25         21.39         4.49 o
  -3   9   4        231.95        232.23         9.95 o
  -2   9   4          5.37          3.83         2.57 o
  -1   9   4          6.68          0.71         3.32 o
   0   9   4         26.39         21.15         3.67 o
   1   9   4          1.05         -2.27         3.16 o
   2   9   4         10.97         11.55         5.11 o
   3   9   4        147.96        165.05        11.54 o
   4   9   4        181.41        193.12        11.55 o
   5   9   4          0.01         -0.10         3.82 o
   6   9   4          9.84         17.88         6.02 o
   7   9   4         15.36         10.38         9.64 o
   8   9   4         13.77          9.05         5.50 o
   9   9   4          2.48         -2.36         5.50 o
  10   9   4          0.26          2.12         4.73 o
  11   9   4         34.57         37.70         9.41 o
  12   9   4         10.52          3.73         4.96 o
  -9  10   4         24.27         20.20         5.28 o
  -8  10   4         10.31         11.46         4.63 o
  -7  10   4          0.98          3.36         4.05 o
  -6  10   4          5.77          8.09        11.17 o
  -5  10   4         12.02         11.65         3.74 o
  -4  10   4        211.61        206.40         9.94 o
  -3  10   4          0.65         -3.04         2.78 o
  -2  10   4        135.68        131.66         8.02 o
  -1  10   4         10.88         16.36         3.80 o
   0  10   4          7.99          5.91         4.42 o
   1  10   4         93.02        102.54         9.08 o
   2  10   4         12.81         16.49         5.20 o
   3  10   4        195.01        182.23        16.44 o
   4  10   4          9.31         13.96         4.59 o
   5  10   4          0.20         -1.36         3.41 o
   6  10   4         88.70         83.03         8.17 o
   7  10   4          8.48         16.10         6.71 o
   8  10   4         18.40          3.94         6.09 o
   9  10   4          2.98         -8.68         6.32 o
  10  10   4          0.00          4.89         5.65 o
  -8  11   4          0.81          0.65         4.33 o
  -7  11   4          8.94          3.35         5.11 o
  -6  11   4          4.41          7.74         5.26 o
  -5  11   4         72.63         77.48         8.96 o
  -4  11   4          0.03         -1.61         3.52 o
  -3  11   4          0.08         -3.19         4.44 o
  -2  11   4          8.80          2.04         4.10 o
  -1  11   4         22.74         22.71         5.95 o
   0  11   4          3.18          4.27         4.00 o
   1  11   4         82.21         95.31        13.84 o
   2  11   4        138.52        146.92        11.43 o
   3  11   4         28.01         24.26         5.54 o
   4  11   4         19.05         24.18         5.67 o
 -17   0   5         30.07         25.23         8.37 o
 -15   0   5        343.01        288.61        12.56 o
 -13   0   5        122.41        124.40         7.54 o
 -11   0   5        233.18        220.73         9.14 o
  -9   0   5          7.60          8.12         2.25 o
  -7   0   5         82.31        117.52        11.07 o
  -5   0   5       3936.80       3876.36       161.34 o
  -3   0   5        278.03        313.29        10.60 o
  -1   0   5        966.93        970.94        17.78 o
   1   0   5       2837.96       2878.65        41.27 o
   3   0   5        345.89        282.67        10.52 o
   5   0   5       6600.03       6947.14        78.07 o
   7   0   5       3546.64       3637.55        70.40 o
   9   0   5        886.50        921.44        29.61 o
  11   0   5         82.48         73.05         9.20 o
  13   0   5       1361.01       1385.43        43.83 o
  15   0   5         43.92         35.95         7.28 o
  17   0   5         45.65         48.66         9.72 o
 -18   1   5         11.70         29.73         8.87 o
 -17   1   5         66.31         62.40         8.98 o
 -16   1   5          0.02          0.21         2.03 o
 -15   1   5        409.18        435.74        11.16 o
 -14   1   5          1.02          3.09         3.25 o
 -13   1   5        274.35        269.55         7.91 o
 -12   1   5          0.25         -1.98         1.73 o
 -11   1   5        335.37        350.73         8.31 o
 -10   1   5         51.13         46.95         2.34 o
  -9   1   5        121.34        134.54         4.93 o
  -8   1   5        233.29        239.44         4.36 o
  -7   1   5         51.46         37.56         1.71 o
  -6   1   5        105.25        112.70         3.27 o
  -5   1   5       1171.14       1118.01        26.85 o
  -4   1   5        633.16        608.80         9.12 o
  -3   1   5        839.31        864.60        12.63 o
  -2   1   5       1756.78       1721.39        35.28 o
  -1   1   5       2559.73       2339.45        26.27 o
   0   1   5        330.38        350.47         5.27 o
   1   1   5        271.43        346.96         5.10 o
   2   1   5        106.08        127.41         4.50 o
   3   1   5       1223.17       1293.95        27.73 o
   4   1   5       1233.17       1299.07        18.63 o
   5   1   5       3564.70       3725.57        55.18 o
   6   1   5       1880.82       2133.62        25.66 o
   7   1   5        201.55        184.36         4.16 o
   8   1   5          1.62          0.17         0.89 o
   9   1   5       1209.16       1164.59        17.93 o
  10   1   5         61.75         54.67         2.84 o
  11   1   5       1574.24       1559.91        31.44 o
  12   1   5        177.98        187.55        11.79 o
  13   1   5        501.74        529.26        18.04 o
  14   1   5         11.65         16.01         5.34 o
  15   1   5         21.56         24.73         5.55 o
  16   1   5          2.50         -0.03         3.48 o
  17   1   5          7.73          9.78         5.00 o
  18   1   5         13.05         14.03         5.09 o
 -18   2   5         38.82         33.29         7.88 o
 -17   2   5         44.65         49.71         6.42 o
 -16   2   5         30.39         20.27         9.39 o
 -15   2   5        191.88        179.18         8.61 o
 -14   2   5          3.04          3.25         2.63 o
 -13   2   5        592.69        561.84        12.30 o
 -12   2   5         34.60         39.48         3.40 o
 -11   2   5         26.45         25.99         2.31 o
 -10   2   5        150.57        132.84         3.77 o
  -9   2   5          4.22          1.16         1.56 o
  -8   2   5         88.41         92.81         4.33 o
  -7   2   5        159.86        154.21         6.19 o
  -6   2   5        533.89        583.00        23.47 o
  -5   2   5         59.09         87.83         7.72 o
  -4   2   5         46.22         62.05         3.66 o
  -3   2   5          6.83         19.91         2.39 o
  -2   2   5       2099.64       2179.17        42.23 o
  -1   2   5        192.03        170.98         5.88 o
   0   2   5         97.65         80.66         5.44 o
   1   2   5       1400.61       1371.63        29.00 o
   2   2   5         27.52         30.43         1.32 o
   3   2   5       7520.58       7756.58        65.12 o
   4   2   5        116.47        107.64         2.39 o
   5   2   5       2500.54       2568.28        24.82 o
   6   2   5        112.75        107.59         3.42 o
   7   2   5       2610.19       2512.37        31.36 o
   8   2   5         74.36         61.57         2.67 o
   9   2   5       1310.16       1301.77        19.88 o
  10   2   5        535.20        546.38         9.08 o
  11   2   5       1058.04       1095.66        25.34 o
  12   2   5          3.10          0.98         7.20 o
  13   2   5         35.70         34.38         4.84 o
  14   2   5         70.12         92.62        10.01 o
  15   2   5        100.74        110.18         9.10 o
  16   2   5          1.59         -1.04         3.83 o
  17   2   5          0.27          1.32         3.57 o
 -18   3   5          6.32         13.48         6.69 o
 -17   3   5        104.10        102.91         8.77 o
 -16   3   5         36.35         39.74         5.82 o
 -15   3   5         73.24         84.49         5.99 o
 -14   3   5         16.62         18.07         3.44 o
 -13   3   5        622.04        616.42        15.08 o
 -12   3   5         28.97         29.92         3.02 o
 -11   3   5        404.13        356.77         7.88 o
 -10   3   5          4.11          1.69         1.81 o
  -9   3   5        139.52        145.06         5.84 o
  -8   3   5          0.07         -0.34         1.85 o
  -7   3   5       1932.76       2020.46        33.41 o
  -6   3   5        196.37        209.72         7.96 o
  -5   3   5        231.22        226.12        10.67 o
  -4   3   5         48.49         60.29         3.15 o
  -3   3   5        441.57        479.82         8.89 o
  -2   3   5       1095.75       1234.13        16.22 o
  -1   3   5       1870.20       2013.50        43.75 o
   0   3   5         85.11         85.96         3.31 o
   1   3   5         55.41         53.66         3.73 o
   2   3   5       3592.05       3908.56        51.79 o
   3   3   5        625.90        686.75        13.79 o
   4   3   5        683.11        659.72        13.27 o
   5   3   5          1.44          4.69         1.57 o
   6   3   5         23.73         32.98         2.39 o
   7   3   5        111.96        118.87         3.81 o
   8   3   5       1039.98       1012.77        28.84 o
   9   3   5        247.53        210.02         5.90 o
  10   3   5        138.32        162.45        10.10 o
  11   3   5         17.45         10.34         2.62 o
  12   3   5         53.86         81.15        11.21 o
  13   3   5          0.96          0.88         5.40 o
  14   3   5         74.29         86.09        11.40 o
  15   3   5        329.52        377.20        23.67 o
  16   3   5         17.00         11.01         5.62 o
  17   3   5         16.11         12.76         7.12 o
 -18   4   5         33.91         26.37         7.58 o
 -17   4   5          0.56         -9.31         5.27 o
 -16   4   5          0.31          2.83         3.41 o
 -15   4   5         32.49         30.89         4.74 o
 -14   4   5         28.49         29.86         4.05 o
 -13   4   5         20.03         19.44         3.44 o
 -12   4   5        364.35        349.76         9.27 o
 -11   4   5         58.83         45.62         4.80 o
 -10   4   5        218.07        205.64         9.37 o
  -9   4   5        106.82        112.71        10.88 o
  -8   4   5        257.32        241.41        14.94 o
  -7   4   5        984.65        934.41        30.41 o
  -6   4   5          3.12         -1.36         3.29 o
  -5   4   5         10.60         10.50         2.95 o
  -4   4   5        819.91        832.75        27.83 o
  -3   4   5        106.51         95.49        12.70 o
  -2   4   5       2152.73       2315.23        40.75 o
  -1   4   5        333.59        350.15        14.80 o
   0   4   5        397.53        469.86        13.44 o
   1   4   5       3067.52       3167.96        48.03 o
   2   4   5          1.90          2.17         2.00 o
   3   4   5       1319.40       1302.21        22.97 o
   4   4   5        179.25        171.10         8.11 o
   5   4   5        158.16        139.75         9.14 o
   6   4   5        175.18        153.25         4.09 o
   7   4   5        180.87        182.08         4.74 o
   8   4   5          2.22          3.02         2.27 o
   9   4   5       1910.03       1874.65        77.54 o
  10   4   5        526.10        511.97        15.74 o
  11   4   5        430.46        451.72        14.86 o
  12   4   5          3.10        -10.67         6.73 o
  13   4   5         53.40         70.92        10.65 o
  14   4   5          4.95          2.96         5.73 o
  15   4   5          4.56         19.34         7.84 o
  16   4   5          0.73          2.64         4.31 o
 -18   5   5          1.31          1.84         4.52 o
 -17   5   5         89.31         86.53        13.99 o
 -16   5   5          7.82          4.21         8.88 o
 -15   5   5        102.41         93.24         6.69 o
 -14   5   5          0.14          7.14         3.20 o
 -13   5   5         41.34         44.82         4.70 o
 -12   5   5         18.22         18.10         4.32 o
 -11   5   5         26.00         29.37         4.26 o
 -10   5   5          0.47          2.62         5.16 o
  -9   5   5        548.20        513.94        18.78 o
  -8   5   5          1.63         -5.00         3.20 o
  -7   5   5        130.38        125.78         7.44 o
  -6   5   5         10.04         10.83         3.26 o
  -5   5   5        583.79        616.09        28.15 o
  -4   5   5          0.48         -1.38         2.57 o
  -3   5   5         61.34         60.27         7.75 o
  -2   5   5         70.81         64.63        11.37 o
  -1   5   5        451.66        430.98        18.07 o
   0   5   5        274.47        252.68        10.35 o
   1   5   5       1027.03       1053.73        25.52 o
   2   5   5        986.78        936.24        19.73 o
   3   5   5         19.54         19.80         3.03 o
   4   5   5         69.18         69.26         6.15 o
   5   5   5         39.50         37.22         2.03 o
   6   5   5         31.15         27.77         3.18 o
   7   5   5        694.94        631.96        17.05 o
   8   5   5         70.16         62.77         5.06 o
   9   5   5          5.58          6.05         4.32 o
  10   5   5          3.15         10.66        10.61 o
  11   5   5          9.73         11.43         3.74 o
  12   5   5         73.11         85.65        10.70 o
  13   5   5         28.06         30.55         7.46 o
  14   5   5         31.94         16.80         6.65 o
  15   5   5          1.87          4.49         6.45 o
  16   5   5        122.46        150.92        16.83 o
 -17   6   5          3.08          4.18         4.63 o
 -16   6   5          0.33          2.89         5.60 o
 -15   6   5         19.32         16.88         2.95 o
 -14   6   5         67.99         87.48         5.63 o
 -13   6   5          9.86          9.12         2.99 o
 -12   6   5        185.42        173.56         7.03 o
 -11   6   5         21.34         20.47         4.21 o
 -10   6   5         44.26         32.35         4.71 o
  -9   6   5        494.87        439.61        26.73 o
  -8   6   5          3.42          5.10         3.17 o
  -7   6   5         63.36         52.66         5.53 o
  -6   6   5       1117.47       1065.11        75.58 o
  -5   6   5        620.55        608.95        38.05 o
  -4   6   5          7.70          3.39         5.07 o
  -3   6   5        347.58        359.49        18.91 o
  -2   6   5          0.04         -1.82         4.02 o
  -1   6   5        396.17        378.62        12.61 o
   0   6   5        428.29        436.63        13.54 o
   1   6   5        268.08        265.48        11.20 o
   2   6   5         15.69         15.20         2.93 o
   3   6   5        168.81        145.11         7.61 o
   4   6   5          3.00         -5.62         3.44 o
   5   6   5        227.84        219.62         9.41 o
   6   6   5        227.06        186.26        15.76 o
   7   6   5        342.63        323.60        11.37 o
   8   6   5          1.77          1.58         1.71 o
   9   6   5          3.73          8.62         4.85 o
  10   6   5         29.36         23.05         5.86 o
  11   6   5        291.72        287.21        19.42 o
  12   6   5         92.52        113.15        12.37 o
  13   6   5         69.46         91.97        12.80 o
  14   6   5         17.79         16.31         6.97 o
  15   6   5         65.91         94.35        13.91 o
 -15   7   5         35.11         29.11         5.53 o
 -14   7   5         10.24          4.56         5.64 o
 -13   7   5          6.02          3.93         2.90 o
 -12   7   5         66.07         63.48         5.48 o
 -11   7   5        164.22        150.11         9.72 o
 -10   7   5         12.67          3.66         2.90 o
  -9   7   5          6.24          4.57         3.05 o
  -8   7   5         31.86         35.67         6.50 o
  -7   7   5        174.54        175.27         9.80 o
  -6   7   5        244.72        263.30        18.40 o
  -5   7   5         37.09         39.13         8.58 o
  -4   7   5         90.00         71.30         9.69 o
  -3   7   5        188.54        205.22        15.01 o
  -2   7   5        291.84        280.41        12.70 o
  -1   7   5        788.34        816.54        25.02 o
   0   7   5        145.33        124.49         7.78 o
   1   7   5         61.81         59.08         5.43 o
   2   7   5         20.93         27.03         8.18 o
   3   7   5         44.19         44.10         4.02 o
   4   7   5          7.95          2.42         3.46 o
   5   7   5        355.03        323.05        18.34 o
   6   7   5        350.02        339.23        12.94 o
   7   7   5         52.93         50.01         5.08 o
   8   7   5         18.07         22.21         5.94 o
   9   7   5          5.58          3.91         4.38 o
  10   7   5          1.21          0.40         4.07 o
  11   7   5          7.96          3.47         3.66 o
  12   7   5         23.09         25.28        13.49 o
  13   7   5         13.36          5.97         5.17 o
  14   7   5         64.61         68.73        12.33 o
 -15   8   5          0.31         -0.07         5.67 o
 -13   8   5          0.65         -8.01         7.67 o
 -12   8   5         23.13         19.66         7.42 o
 -11   8   5         95.85         95.23        15.29 o
 -10   8   5         33.33         30.47         5.06 o
  -9   8   5          5.68          7.91         5.75 o
  -8   8   5        163.40        179.01        16.84 o
  -7   8   5         33.80         31.58         8.71 o
  -6   8   5          0.51         -1.37         5.06 o
  -5   8   5         11.57          6.11         5.75 o
  -4   8   5        170.94        187.63        16.35 o
  -3   8   5        475.82        459.08        16.07 o
  -2   8   5          0.02          4.89         3.49 o
  -1   8   5          6.03          7.55         9.69 o
   0   8   5        105.51         97.48        11.64 o
   1   8   5         10.08          3.33         3.65 o
   2   8   5        213.98        196.35         8.72 o
   3   8   5        289.92        295.96        13.24 o
   4   8   5         18.81         17.84         4.44 o
   5   8   5        996.39        947.13        31.81 o
   6   8   5         61.53         59.88         6.02 o
   7   8   5         36.66         45.92        13.80 o
   8   8   5         11.26         11.94         5.90 o
   9   8   5          6.48          4.11         4.38 o
  10   8   5         16.14         14.42         6.42 o
  11   8   5          8.64          8.22         5.09 o
  12   8   5         54.23         52.17         7.39 o
 -12   9   5          3.73        -17.40         8.70 o
 -11   9   5          3.97          9.29         7.53 o
 -10   9   5         14.97         25.08         8.41 o
  -9   9   5         20.73         22.34         7.80 o
  -8   9   5          0.01         12.29         7.66 o
  -7   9   5          0.87          2.09         5.87 o
  -6   9   5          4.06          7.93         3.68 o
  -5   9   5         78.47         85.56         7.72 o
  -4   9   5         73.54         80.66        11.06 o
  -3   9   5         59.62         61.19         6.60 o
  -2   9   5         26.72         27.09         4.85 o
  -1   9   5         16.20         16.55         3.70 o
   0   9   5          0.23         -3.32         2.85 o
   1   9   5         73.60         70.10         5.77 o
   2   9   5          7.70          5.53         5.15 o
   3   9   5         54.90         50.27         6.22 o
   4   9   5         55.14         52.30         6.58 o
   5   9   5          3.83          8.21         3.69 o
   6   9   5        145.38        143.99        11.29 o
   7   9   5          7.62          6.29         5.71 o
   8   9   5          1.10         -7.08         6.17 o
   9   9   5         31.89         15.48         6.51 o
  10   9   5         24.27         15.37         6.76 o
  11   9   5          0.00          0.22         5.45 o
 -10  10   5         32.80         29.32         8.36 o
  -9  10   5         14.95         13.28         6.76 o
  -8  10   5         26.59         30.59        10.17 o
  -7  10   5         12.42         10.99         7.34 o
  -6  10   5         10.57         11.00         3.31 o
  -5  10   5        154.92        155.42         8.91 o
  -4  10   5          0.00          2.98         3.21 o
  -3  10   5         41.06         55.24         5.64 o
  -2  10   5         16.05         23.37         4.09 o
  -1  10   5        136.67        128.80         8.12 o
   0  10   5          7.92          1.40         2.93 o
   1  10   5         21.29         20.09         5.07 o
   2  10   5         64.05         56.87        12.67 o
   3  10   5         24.70         28.96         5.62 o
   4  10   5         16.63         18.15         4.74 o
   5  10   5          0.38          3.84         5.13 o
   6  10   5          4.48          1.36         6.79 o
   7  10   5         26.95         22.20         7.51 o
   8  10   5          0.18          0.04         5.25 o
   9  10   5          6.61         -0.83         5.46 o
  10  10   5          0.13         -2.68         4.82 o
  -7  11   5          7.69         10.56         6.13 o
  -6  11   5         19.56         16.64         6.47 o
  -5  11   5         25.23         27.21         8.50 o
  -4  11   5          6.08          8.08         4.03 o
  -3  11   5          6.58         10.37         3.50 o
  -2  11   5          7.23         13.22         4.41 o
  -1  11   5          1.68         11.12         4.67 o
   0  11   5          9.70          8.45         4.48 o
   1  11   5         11.89          5.37         4.12 o
   2  11   5         30.95         33.67         6.54 o
   3  11   5         53.15         38.11         6.45 o
   4  11   5          0.37          2.87         3.74 o
   5  11   5          1.39         -1.52         4.44 o
 -18   0   6          6.15         10.06         5.76 o
 -16   0   6          0.02        -10.16         7.20 o
 -14   0   6         11.59          5.73         6.08 o
 -12   0   6        183.12        182.43         8.60 o
 -10   0   6        857.08        905.54        19.09 o
  -8   0   6       1701.49       1591.86        34.49 o
  -6   0   6       3993.81       4119.28       131.19 o
  -4   0   6        349.94        405.65        10.88 o
  -2   0   6       4314.09       3930.29        71.56 o
   0   0   6       1913.21       1925.19        40.81 o
   2   0   6       3318.23       3298.57        75.60 o
   4   0   6       5184.60       5810.11        58.54 o
   6   0   6       1797.52       1826.16        21.55 o
   8   0   6         15.13         24.43         2.33 o
  10   0   6        103.20         94.75        10.05 o
  12   0   6        439.98        442.75        22.21 o
  14   0   6         28.30         33.13         7.25 o
  16   0   6         38.29         31.17         7.79 o
 -18   1   6         53.79         56.38        20.60 o
 -17   1   6          1.72          3.91         4.08 o
 -16   1   6         22.45         21.07         3.69 o
 -15   1   6         39.29         34.55         3.56 o
 -14   1   6         22.16         19.90         4.88 o
 -13   1   6        200.11        175.37         6.26 o
 -12   1   6        246.24        236.94         6.92 o
 -11   1   6         25.22         23.23         1.86 o
 -10   1   6        638.28        636.18        12.02 o
  -9   1   6        197.46        205.20         4.64 o
  -8   1   6       1243.39       1243.80        13.48 o
  -7   1   6       1410.67       1526.55        21.77 o
  -6   1   6          9.36          1.91         0.77 o
  -5   1   6        173.66        193.03         5.56 o
  -4   1   6       1637.35       1611.13        40.59 o
  -3   1   6       1062.51       1189.17        19.56 o
  -2   1   6        342.27        337.93         8.42 o
  -1   1   6       1148.10       1060.02        17.86 o
   0   1   6        475.59        422.91        12.75 o
   1   1   6        661.83        756.48        10.77 o
   2   1   6        193.86        202.65         2.96 o
   3   1   6         11.31         18.77         1.15 o
   4   1   6       2540.47       2620.86        28.60 o
   5   1   6       4929.88       5399.75        56.01 o
   6   1   6       3822.03       3940.33        39.85 o
   7   1   6       1553.34       1645.52        18.01 o
   8   1   6         80.89         73.41         2.20 o
   9   1   6          0.23         -0.16         0.76 o
  10   1   6         48.65         36.50         2.97 o
  11   1   6        738.68        718.63        20.04 o
  12   1   6          2.86          2.23         6.06 o
  13   1   6        201.78        224.78        11.69 o
  14   1   6         76.66         81.63         7.61 o
  15   1   6         19.96         18.70         4.82 o
  16   1   6        135.79        136.73        10.28 o
  17   1   6         12.27          9.14         4.70 o
 -18   2   6         54.70         70.21        11.83 o
 -17   2   6         12.32          4.42         5.80 o
 -16   2   6          4.21          2.82         2.73 o
 -15   2   6         15.22         16.45         3.30 o
 -14   2   6          6.44          3.16         2.66 o
 -13   2   6        332.18        288.35         8.72 o
 -12   2   6         18.49         23.92         2.81 o
 -11   2   6          0.25          0.50         1.96 o
 -10   2   6        260.04        235.56         5.55 o
  -9   2   6        108.73        108.92         3.65 o
  -8   2   6        693.81        705.62        13.32 o
  -7   2   6         64.64         70.73         4.00 o
  -6   2   6          1.18          0.80         0.99 o
  -5   2   6         79.98         68.54         3.83 o
  -4   2   6        362.16        362.24         8.80 o
  -3   2   6        573.73        616.05        13.36 o
  -2   2   6        643.74        664.34        49.68 o
  -1   2   6        143.08        185.19        10.93 o
   0   2   6        115.01        119.84         6.92 o
   1   2   6          1.50          1.24         2.28 o
   2   2   6        112.53        102.71         3.02 o
   3   2   6       1013.08       1188.84        11.57 o
   4   2   6        385.24        387.55         5.62 o
   5   2   6        223.48        228.18         8.22 o
   6   2   6        590.46        637.72         8.20 o
   7   2   6        453.23        487.11         8.19 o
   8   2   6        288.33        312.10         8.12 o
   9   2   6       1031.07       1058.94        17.52 o
  10   2   6        134.80        115.47         3.87 o
  11   2   6        138.05        134.42         8.57 o
  12   2   6        160.86        161.86         9.71 o
  13   2   6         28.97         30.28         7.58 o
  14   2   6         56.51         55.37         6.86 o
  15   2   6         52.10         53.09         6.86 o
  16   2   6         62.34         64.29         7.62 o
  17   2   6          1.71          3.66         3.67 o
 -18   3   6         67.37         80.14        12.47 o
 -17   3   6         11.95          6.83         5.58 o
 -16   3   6        127.47        142.75        19.25 o
 -15   3   6        158.87        175.87         8.43 o
 -14   3   6          0.04          1.94         2.78 o
 -13   3   6         13.78         13.91         2.76 o
 -12   3   6         49.85         44.78         3.17 o
 -11   3   6         91.17         70.54         4.32 o
 -10   3   6        341.41        333.62        12.57 o
  -9   3   6         80.61         93.86         4.94 o
  -8   3   6          1.28         -0.13         1.93 o
  -7   3   6        124.55        135.27         5.47 o
  -6   3   6        407.69        396.28        11.33 o
  -5   3   6        222.13        242.82         8.18 o
  -4   3   6        121.14         91.22         3.99 o
  -3   3   6        301.39        370.70         7.76 o
  -2   3   6       6840.95       7282.04        73.08 o
  -1   3   6        720.51        860.29        11.98 o
   0   3   6        133.03        144.35         8.44 o
   1   3   6        214.52        226.51        10.08 o
   2   3   6       1567.73       1685.80        26.64 o
   3   3   6       1906.93       2171.54        32.27 o
   4   3   6        540.08        563.11        12.27 o
   5   3   6          6.78          9.16         0.84 o
   6   3   6        166.07        139.68         4.36 o
   7   3   6         58.85         51.72         2.12 o
   8   3   6        678.86        653.07        15.30 o
   9   3   6        996.92        985.92        24.04 o
  10   3   6         50.84         42.65         4.46 o
  11   3   6         74.73         75.83         9.79 o
  12   3   6         49.86         41.57         7.78 o
  13   3   6         12.69         15.65         6.67 o
  14   3   6          6.98          9.34         5.33 o
  15   3   6        304.81        296.56        21.22 o
  16   3   6         34.36         26.14         7.53 o
  17   3   6          2.09          3.08         6.53 o
 -18   4   6         17.59         13.45         6.69 o
 -17   4   6         91.81        112.47        13.89 o
 -16   4   6         35.82         36.03         5.67 o
 -15   4   6          0.19          5.14         2.95 o
 -14   4   6          0.52         -1.66         2.50 o
 -13   4   6          0.45          3.36         2.92 o
 -12   4   6          1.64         -1.37         2.20 o
 -11   4   6        470.80        410.39        15.55 o
 -10   4   6        108.82        126.57         7.53 o
  -9   4   6          7.11          9.20         2.90 o
  -8   4   6        139.17        146.34        11.90 o
  -7   4   6         16.33          8.13         4.69 o
  -6   4   6         18.73         15.50         3.68 o
  -5   4   6        110.59        105.29         6.18 o
  -4   4   6        134.54        147.10         7.23 o
  -3   4   6         68.06         53.11         4.49 o
  -2   4   6        846.81        866.55        20.91 o
  -1   4   6       1059.87       1126.51        30.67 o
   0   4   6         36.13         45.52         2.73 o
   1   4   6        691.15        804.34        11.82 o
   2   4   6         35.08         54.06         5.05 o
   3   4   6        122.94        127.56         6.15 o
   4   4   6         65.19         79.99         4.79 o
   5   4   6          1.54          2.51         1.65 o
   6   4   6        138.80        130.82         4.12 o
   7   4   6        196.97        193.33         4.59 o
   8   4   6        311.83        287.59         7.13 o
   9   4   6         13.32          8.35         2.26 o
  10   4   6        370.95        381.59        18.50 o
  11   4   6         41.24         37.69         4.66 o
  12   4   6          1.39         -2.26         4.65 o
  13   4   6         58.83         74.57        10.98 o
  14   4   6         49.90         59.94        10.70 o
  15   4   6         26.04         51.09        10.79 o
  16   4   6         95.06         82.56        12.15 o
 -17   5   6        224.36        228.34        19.19 o
 -16   5   6         20.58         27.35         8.12 o
 -15   5   6         14.49         17.58         3.70 o
 -14   5   6        348.52        369.12        13.11 o
 -13   5   6          3.61          4.34         4.50 o
 -12   5   6        102.00         98.93         7.25 o
 -11   5   6          5.25          5.58         5.39 o
 -10   5   6          0.09         -2.74         3.22 o
  -9   5   6        123.90        104.60         9.52 o
  -8   5   6         49.80         39.56         4.78 o
  -7   5   6        199.33        198.71         9.37 o
  -6   5   6          0.17          1.91         2.69 o
  -5   5   6         56.64         59.67         6.15 o
  -4   5   6        379.51        372.66        14.42 o
  -3   5   6         10.37         11.71         3.45 o
  -2   5   6         30.46         35.25         6.20 o
  -1   5   6        300.13        303.32        15.51 o
   0   5   6       2369.80       2387.48        46.87 o
   1   5   6         66.35         74.47         5.90 o
   2   5   6         65.36         57.86         9.56 o
   3   5   6        220.77        234.52         9.11 o
   4   5   6        342.06        342.49        11.05 o
   5   5   6         22.46         27.33         5.35 o
   6   5   6        210.17        182.25         7.68 o
   7   5   6        336.66        344.30        10.58 o
   8   5   6         79.70         95.04         5.21 o
   9   5   6         74.81         76.67        10.15 o
  10   5   6        652.39        647.70        19.23 o
  11   5   6         17.22         10.64         3.36 o
  12   5   6          0.89          6.71         5.80 o
  13   5   6        102.14        108.81        13.19 o
  14   5   6         38.50         38.33         8.36 o
  15   5   6          0.43          7.96         5.75 o
 -17   6   6          5.76          6.34         5.63 o
 -16   6   6         18.26         17.14         3.44 o
 -15   6   6         57.33         66.04         5.27 o
 -14   6   6         31.37         31.89         3.83 o
 -13   6   6        131.67        153.66         8.29 o
 -12   6   6         10.55          5.51         3.29 o
 -11   6   6        205.99        205.74        11.03 o
 -10   6   6          5.59          9.23         3.67 o
  -9   6   6        304.24        271.96        12.32 o
  -8   6   6          1.65          0.84         3.10 o
  -7   6   6         72.98         58.26        11.55 o
  -6   6   6        553.33        553.35        16.79 o
  -5   6   6         11.56         15.44         3.91 o
  -4   6   6          9.59         19.15         6.33 o
  -3   6   6         68.20         70.18         9.24 o
  -2   6   6          7.20          4.86         4.55 o
  -1   6   6        484.57        508.69        22.02 o
   0   6   6         67.21         60.52         5.36 o
   1   6   6         20.07         19.76         3.84 o
   2   6   6         92.29         78.50         5.86 o
   3   6   6          0.07         -1.64         2.59 o
   4   6   6        108.05        105.37         6.72 o
   5   6   6        413.30        401.09        13.21 o
   6   6   6         69.09         50.34         8.54 o
   7   6   6         27.68         26.74         4.44 o
   8   6   6         11.43         10.17         5.24 o
   9   6   6         66.65         63.53         8.69 o
  10   6   6         39.00         38.97         5.36 o
  11   6   6        202.63        223.09        11.87 o
  12   6   6         33.28         18.43         7.07 o
  13   6   6         34.14         43.76         9.18 o
  14   6   6         32.18         23.08         7.25 o
 -16   7   6         54.41         48.49         9.52 o
 -15   7   6         39.72         47.81         6.87 o
 -14   7   6         32.46         35.03         4.09 o
 -13   7   6         38.41         41.88         6.63 o
 -12   7   6          5.65          5.07         4.57 o
 -11   7   6          0.28          5.60         3.49 o
 -10   7   6          0.01         -8.09         4.04 o
  -9   7   6        184.23        198.77        10.85 o
  -8   7   6          0.17         -2.28         2.82 o
  -7   7   6        146.13        145.72         9.19 o
  -6   7   6        548.51        584.78        28.15 o
  -5   7   6         10.10         16.01         6.97 o
  -4   7   6         41.10         50.22         9.20 o
  -3   7   6         11.05         12.86         5.75 o
  -2   7   6        320.83        323.70        12.80 o
  -1   7   6         58.66         65.31        11.43 o
   0   7   6        295.00        294.99        11.96 o
   1   7   6         18.77         13.51         7.20 o
   2   7   6        593.56        589.76        17.43 o
   3   7   6          7.93          6.51         3.92 o
   4   7   6         37.51         31.12         4.20 o
   5   7   6         48.38         46.42         6.68 o
   6   7   6         44.31         40.67         4.65 o
   7   7   6         26.42         27.50         4.15 o
   8   7   6        129.89        149.96        13.79 o
   9   7   6          0.45          5.32         4.15 o
  10   7   6          4.12          5.11         4.28 o
  11   7   6         18.26         22.20         6.12 o
  12   7   6        213.09        219.32        19.26 o
  13   7   6          5.75          0.08         5.81 o
 -14   8   6         89.25         98.60        14.22 o
 -13   8   6          0.12          1.66         6.36 o
 -12   8   6         18.91         13.45         5.22 o
 -11   8   6         38.40         46.69         6.35 o
 -10   8   6         57.39         60.87         6.75 o
  -9   8   6         12.70          8.68         5.41 o
  -8   8   6          1.74         -7.48         6.97 o
  -7   8   6        146.80        148.69        15.27 o
  -6   8   6         28.64         28.87         8.36 o
  -5   8   6          3.93          4.76         5.62 o
  -4   8   6          0.89         -1.33         4.80 o
  -3   8   6         12.40         17.96         4.28 o
  -2   8   6         32.59         30.86         4.81 o
  -1   8   6         39.94         41.30         5.39 o
   0   8   6         22.50         19.12         4.57 o
   1   8   6         30.25         23.02         4.14 o
   2   8   6         40.80         41.08         4.38 o
   3   8   6         64.12         67.21         6.78 o
   4   8   6         24.56         19.08         4.35 o
   5   8   6          9.38          9.23         3.39 o
   6   8   6          8.08         10.24         3.49 o
   7   8   6         87.08        107.98        12.72 o
   8   8   6          2.27          6.80         5.84 o
   9   8   6        122.79        113.40        12.64 o
  10   8   6          1.99          3.16         4.92 o
  11   8   6         10.20          7.09         3.96 o
  12   8   6         85.34         88.58        12.83 o
 -12   9   6          1.18         -1.78         6.48 o
 -11   9   6        114.49         99.63        14.41 o
 -10   9   6          0.42         -1.11         5.13 o
  -9   9   6          0.59         -6.82         6.59 o
  -8   9   6         60.86         46.75        10.42 o
  -7   9   6         29.73         15.72         7.60 o
  -6   9   6         56.78         77.12        11.95 o
  -5   9   6         46.95         46.36         6.09 o
  -4   9   6        176.42        193.91        19.03 o
  -3   9   6         61.66         68.05         7.11 o
  -2   9   6         84.61         83.14        17.43 o
  -1   9   6          1.44          1.29         4.43 o
   0   9   6         55.74         60.87         6.57 o
   1   9   6         98.45        100.15         6.85 o
   2   9   6         40.82         36.15         5.77 o
   3   9   6        128.29        109.66         8.81 o
   4   9   6          0.62          2.26         6.12 o
   5   9   6          1.80         -0.33         5.63 o
   6   9   6          3.79          0.82         2.98 o
   7   9   6         78.49         71.54        11.43 o
   8   9   6          6.18         -0.79         5.60 o
   9   9   6          0.29          2.68         5.15 o
  10   9   6         50.95         55.58        10.07 o
  11   9   6          7.01          9.54         6.43 o
  -9  10   6         36.85         34.88         9.13 o
  -8  10   6         14.79          8.71         7.00 o
  -7  10   6         17.13         46.67        10.38 o
  -6  10   6          9.62          5.97        13.30 o
  -5  10   6          9.89         23.41         5.72 o
  -4  10   6          3.29          5.65         4.75 o
  -3  10   6         41.97         55.69         9.61 o
  -2  10   6         10.81          9.16         3.36 o
  -1  10   6         50.63         50.49         5.63 o
   0  10   6         33.90         27.55         4.68 o
   1  10   6          5.27         15.22         4.86 o
   2  10   6          6.97         15.21         5.18 o
   3  10   6         98.45         88.87         8.65 o
   4  10   6          6.29          6.42         4.10 o
   5  10   6         12.73          9.74         6.17 o
   6  10   6         16.34         28.13         8.30 o
   7  10   6         25.61         29.75         8.89 o
   8  10   6          0.01        -14.17         7.09 o
   9  10   6          0.98         11.79         7.07 o
  -6  11   6          7.07         11.99         7.04 o
  -5  11   6         66.50         57.47        10.61 o
  -4  11   6         24.13         18.08         4.28 o
  -3  11   6         24.58         17.51         5.79 o
  -2  11   6          0.49          1.34         2.97 o
  -1  11   6          0.46         -0.88         3.15 o
   0  11   6          0.45         -2.47         5.53 o
   1  11   6          3.19          7.16         4.49 o
   2  11   6          5.88          5.80         4.08 o
   3  11   6          4.21          6.23         5.60 o
   4  11   6         53.49         50.28        10.16 o
 -17   0   7         27.33         33.33         8.40 o
 -15   0   7          0.15         -0.28         4.92 o
 -13   0   7         79.34         72.67         5.75 o
 -11   0   7        356.74        367.10        11.63 o
  -9   0   7         12.17          8.49         2.83 o
  -7   0   7         71.63         83.81         4.01 o
  -5   0   7       3724.04       3843.24        82.70 o
  -3   0   7       1518.52       1491.27        33.15 o
  -1   0   7       2341.37       2299.78        30.37 o
   1   0   7       1051.07       1081.23        28.90 o
   3   0   7       2564.24       2578.55        28.66 o
   5   0   7          0.15         15.52         1.51 o
   7   0   7         15.60         33.03         2.96 o
   9   0   7        275.25        261.84        15.33 o
  11   0   7          8.57         10.88         5.13 o
  13   0   7         81.75        105.26        11.67 o
  15   0   7          5.08         -2.57         5.25 o
  17   0   7         11.41         22.57         8.61 o
 -18   1   7         22.19         25.10         5.83 o
 -17   1   7          0.01          2.83         3.92 o
 -16   1   7         72.76         65.88         7.61 o
 -15   1   7         48.69         60.91         5.30 o
 -14   1   7        146.26        150.09         7.25 o
 -13   1   7         88.80         99.98         4.73 o
 -12   1   7         39.28         40.29         3.07 o
 -11   1   7        163.35        151.47         4.35 o
 -10   1   7        392.50        365.47        13.11 o
  -9   1   7         52.35         48.30         2.34 o
  -8   1   7         30.06         25.37         1.64 o
  -7   1   7          0.05          0.25         1.18 o
  -6   1   7         33.51         37.59         2.36 o
  -5   1   7        414.82        455.27         7.94 o
  -4   1   7        463.94        489.33         9.33 o
  -3   1   7        872.44        880.48        16.46 o
  -2   1   7       1282.91       1275.52        34.52 o
  -1   1   7       5657.59       5862.79        62.28 o
   0   1   7          5.68         12.40         1.00 o
   1   1   7         95.34         98.74         2.67 o
   2   1   7         64.22         68.56         1.61 o
   3   1   7         16.88         24.07         1.18 o
   4   1   7        186.37        195.02         4.45 o
   5   1   7        120.73        120.55         3.14 o
   6   1   7        536.98        510.64        10.21 o
   7   1   7        435.14        495.21         8.01 o
   8   1   7         61.46         50.65         1.90 o
   9   1   7        334.19        312.73         8.23 o
  10   1   7        154.11        139.74         4.92 o
  11   1   7         90.20         72.68         7.21 o
  12   1   7          0.86          3.79         6.61 o
  13   1   7          6.38          4.82         5.25 o
  14   1   7          3.82          3.67         7.57 o
  15   1   7         78.46         74.28         7.55 o
  16   1   7          3.53          4.26         7.89 o
  17   1   7         64.93         78.93         8.63 o
 -18   2   7         90.24        114.69        14.53 o
 -17   2   7          0.15          2.86        13.19 o
 -16   2   7          4.20          3.15         6.03 o
 -15   2   7         10.00          4.53         3.12 o
 -14   2   7          0.51          1.98         2.58 o
 -13   2   7        159.27        168.63         8.42 o
 -12   2   7          6.46         -0.04         2.15 o
 -11   2   7         97.00         95.32         4.34 o
 -10   2   7          0.71         -0.42         1.34 o
  -9   2   7        432.84        415.18         9.03 o
  -8   2   7          1.90          3.28         1.83 o
  -7   2   7       1622.15       1545.18        27.36 o
  -6   2   7        758.42        815.17        20.38 o
  -5   2   7        949.84       1011.13        21.81 o
  -4   2   7       3054.63       3251.12        34.27 o
  -3   2   7          0.98          1.40         2.14 o
  -2   2   7        758.54        799.41        30.57 o
  -1   2   7          1.70          2.98         2.37 o
   0   2   7        103.05         92.54         6.52 o
   1   2   7       1781.34       1728.40        23.19 o
   2   2   7        653.55        711.40        25.51 o
   3   2   7          7.88         -0.63         0.69 o
   4   2   7         51.09         46.41         2.49 o
   5   2   7         28.10         22.72         1.75 o
   6   2   7         99.11         83.29         2.94 o
   7   2   7        144.62        119.69         3.92 o
   8   2   7         97.17         88.19         4.32 o
   9   2   7        450.00        451.65        11.25 o
  10   2   7          1.69          5.69         2.50 o
  11   2   7        341.80        383.69        14.49 o
  12   2   7         30.79         33.71         5.35 o
  13   2   7         55.86         62.93         6.66 o
  14   2   7         81.18         87.77        10.66 o
  15   2   7         22.44         22.85         5.13 o
  16   2   7          0.34         -2.57         4.75 o
  17   2   7          2.33          2.74         5.06 o
 -18   3   7         39.92         55.74        10.95 o
 -17   3   7          7.23          6.27         6.51 o
 -16   3   7         66.00         90.41        12.57 o
 -15   3   7         24.32         20.68         3.07 o
 -14   3   7         69.21         60.33         4.44 o
 -13   3   7        212.52        210.98         7.73 o
 -12   3   7         83.74         80.09         3.97 o
 -11   3   7          0.02          1.40         1.66 o
 -10   3   7          0.00          0.32         2.02 o
  -9   3   7         73.87         81.75         5.83 o
  -8   3   7        143.09        144.71         5.90 o
  -7   3   7        326.30        323.14        10.46 o
  -6   3   7        562.78        550.04        13.67 o
  -5   3   7        830.81        894.16        23.98 o
  -4   3   7        170.27        188.80        13.72 o
  -3   3   7       2157.87       2348.38        54.71 o
  -2   3   7         70.45         67.92         3.89 o
  -1   3   7       1376.60       1458.67        31.81 o
   0   3   7       1176.88       1193.76        82.64 o
   1   3   7        347.80        412.38        14.43 o
   2   3   7         76.21         99.67         5.04 o
   3   3   7        335.05        382.78        10.07 o
   4   3   7        178.40        168.22         6.23 o
   5   3   7        378.94        428.52         8.46 o
   6   3   7        163.55        159.06         3.58 o
   7   3   7          1.68          0.03         0.86 o
   8   3   7         71.51         82.60         4.02 o
   9   3   7        345.13        303.12         7.61 o
  10   3   7         60.84         66.76         6.59 o
  11   3   7          0.08         -5.49         6.17 o
  12   3   7          3.91          3.39         5.49 o
  13   3   7         91.77         94.83        11.59 o
  14   3   7          3.52          6.74         5.66 o
  15   3   7          0.20         16.38         7.99 o
  16   3   7          8.16          4.40         4.65 o
 -17   4   7        104.22        129.75        15.40 o
 -16   4   7          9.64          4.75         4.04 o
 -15   4   7         33.57         30.24         4.15 o
 -14   4   7         66.87         57.91         5.25 o
 -13   4   7          0.67          0.66         2.53 o
 -12   4   7          7.50          4.60         2.45 o
 -11   4   7          0.34          2.22         2.86 o
 -10   4   7          1.21          1.12         2.14 o
  -9   4   7        358.08        357.66        10.23 o
  -8   4   7          0.03          1.15         2.11 o
  -7   4   7       1817.85       1741.62        29.49 o
  -6   4   7        930.30        975.74        33.89 o
  -5   4   7        131.70        122.10         5.80 o
  -4   4   7         37.03         31.82         2.66 o
  -3   4   7        129.26        143.40         7.18 o
  -2   4   7       1291.66       1362.94        46.73 o
  -1   4   7        244.39        228.17        12.48 o
   0   4   7        213.91        213.08         6.58 o
   1   4   7         36.72         20.57         1.59 o
   2   4   7         23.91         26.96         4.76 o
   3   4   7        627.01        636.80        14.98 o
   4   4   7          4.70          5.97         7.61 o
   5   4   7          5.66          5.50         2.46 o
   6   4   7        322.88        305.39        10.72 o
   7   4   7        230.42        210.40         6.21 o
   8   4   7        470.19        496.58        11.25 o
   9   4   7         44.80         56.84         3.76 o
  10   4   7         12.71         18.27         6.00 o
  11   4   7        137.68        154.11        13.87 o
  12   4   7         39.53         60.10        10.11 o
  13   4   7         80.11         89.33        11.85 o
  14   4   7         10.97         10.56         5.95 o
  15   4   7         15.61         10.83         5.81 o
  16   4   7          0.87         -7.78         6.72 o
 -17   5   7          0.06         -3.32         5.82 o
 -16   5   7        105.96        117.10         8.43 o
 -15   5   7         32.33         32.12         4.55 o
 -14   5   7         98.60        128.67         7.92 o
 -13   5   7         40.67         43.36         4.79 o
 -12   5   7          4.65          3.77         4.25 o
 -11   5   7        135.40        143.39         8.81 o
 -10   5   7         12.16         12.50         2.70 o
  -9   5   7         30.70         31.47         4.56 o
  -8   5   7        333.88        320.20        12.68 o
  -7   5   7         10.85          7.60         3.18 o
  -6   5   7        742.14        768.01        20.43 o
  -5   5   7        101.92         94.36         6.67 o
  -4   5   7        138.32        127.85         9.99 o
  -3   5   7        442.78        443.34        13.74 o
  -2   5   7        400.32        442.84        19.86 o
  -1   5   7          8.92          7.55         4.44 o
   0   5   7          0.23          1.66         3.47 o
   1   5   7        419.25        440.07         8.45 o
   2   5   7          0.28          3.44         2.91 o
   3   5   7        488.31        505.12        14.11 o
   4   5   7          7.75          3.51         2.39 o
   5   5   7        458.36        470.49        17.28 o
   6   5   7         35.20         22.12         6.88 o
   7   5   7         66.82         65.42         4.40 o
   8   5   7         32.78         34.66         4.63 o
   9   5   7         44.39         43.94         5.19 o
  10   5   7        403.42        384.00        14.43 o
  11   5   7        187.79        196.30        16.41 o
  12   5   7         86.57        101.71        12.20 o
  13   5   7         32.83         41.98         9.92 o
  14   5   7         24.87         29.00         8.61 o
  15   5   7        100.00        114.37        14.42 o
 -16   6   7         10.52          7.98         3.60 o
 -15   6   7         38.89         46.09         4.51 o
 -14   6   7         60.90         63.74         4.98 o
 -13   6   7          2.01          2.00         3.97 o
 -12   6   7          2.01          3.09         5.08 o
 -11   6   7         20.18         16.88         3.44 o
 -10   6   7          0.19         -2.92         3.47 o
  -9   6   7         42.89         55.97         6.20 o
  -8   6   7          0.52          1.34         2.97 o
  -7   6   7          3.69          3.65         3.93 o
  -6   6   7          0.82         -0.07         3.18 o
  -5   6   7        140.41        138.16         8.25 o
  -4   6   7        198.42        192.93        14.67 o
  -3   6   7        746.79        755.06        29.34 o
  -2   6   7        145.68        153.62        12.42 o
  -1   6   7         55.50         60.72         8.35 o
   0   6   7         20.78         21.32         3.74 o
   1   6   7        132.92        137.14         7.78 o
   2   6   7          9.32         10.37         3.32 o
   3   6   7         92.02         75.65         6.10 o
   4   6   7         93.30         90.04         9.95 o
   5   6   7        915.95        921.25        30.50 o
   6   6   7          0.85         -3.47         3.17 o
   7   6   7          1.56          1.10         2.03 o
   8   6   7         58.93         68.75         8.77 o
   9   6   7          0.26         -4.13         3.84 o
  10   6   7        151.50        152.37         9.76 o
  11   6   7          7.53         10.02         8.54 o
  12   6   7          1.65         -3.73         7.42 o
  13   6   7         10.04          9.28         6.75 o
  14   6   7          0.29          3.99         6.41 o
 -16   7   7          3.20          6.38         6.36 o
 -15   7   7         84.00         92.29         8.09 o
 -14   7   7         10.32         12.73         2.96 o
 -13   7   7         11.27         11.34         4.95 o
 -12   7   7         95.85        101.89         6.77 o
 -11   7   7         44.11         43.23         5.59 o
 -10   7   7          7.63          7.07         3.51 o
  -9   7   7        334.01        309.83        13.86 o
  -8   7   7         69.10         64.85         6.50 o
  -7   7   7         35.29         40.41         5.37 o
  -6   7   7        109.47        121.97        13.52 o
  -5   7   7         74.20         71.27        10.19 o
  -4   7   7         20.25         28.69         7.34 o
  -3   7   7          4.04         -0.96         5.24 o
  -2   7   7         37.63         40.02         7.46 o
  -1   7   7         84.37         85.06         6.77 o
   0   7   7         97.37         91.56         7.18 o
   1   7   7         45.86         46.97         5.13 o
   2   7   7        122.48        130.59         8.35 o
   3   7   7         14.37          8.47         3.39 o
   4   7   7          4.79          5.18         3.69 o
   5   7   7         12.87         11.61         8.38 o
   6   7   7          5.33         -1.79         3.01 o
   7   7   7          8.58         -0.14         4.93 o
   8   7   7          0.07         -1.49         4.66 o
   9   7   7         20.10         15.19         6.20 o
  10   7   7         12.18          5.35         3.46 o
  11   7   7          0.51          1.09         4.15 o
  12   7   7         16.83         24.76         8.35 o
  13   7   7         92.36        103.90        13.98 o
 -14   8   7         24.27         35.66         9.64 o
 -13   8   7         94.48        127.72        15.68 o
 -12   8   7          6.60          8.51         3.15 o
 -11   8   7         27.10         27.01         7.25 o
 -10   8   7          2.56          1.14         3.27 o
  -9   8   7          3.74         10.27         4.11 o
  -8   8   7          1.97          0.44         5.29 o
  -7   8   7         18.02         11.26         6.37 o
  -6   8   7         33.12         35.96         8.15 o
  -5   8   7         18.13         14.56         6.55 o
  -4   8   7          0.00         -9.22         5.45 o
  -3   8   7          1.55          2.83         3.56 o
  -2   8   7         45.40         54.91         6.35 o
  -1   8   7         86.74         89.78        13.95 o
   0   8   7         20.81         21.22         4.30 o
   1   8   7          3.76          2.57         3.22 o
   2   8   7          6.50          2.77         3.47 o
   3   8   7        102.53        110.55         6.85 o
   4   8   7          1.33         -2.94         7.85 o
   5   8   7         36.87         44.48         5.54 o
   6   8   7          0.30         -0.42         2.83 o
   7   8   7        175.45        197.58        16.50 o
   8   8   7          3.15          6.21         5.26 o
   9   8   7          2.42         15.62         6.41 o
  10   8   7         44.22         49.95         9.32 o
  11   8   7         13.40         12.80        10.66 o
 -11   9   7         11.22         20.30         8.93 o
 -10   9   7        139.01        162.77        17.77 o
  -9   9   7         31.44         46.34        10.01 o
  -8   9   7          2.98         -7.04         6.58 o
  -7   9   7         28.84         24.50         7.74 o
  -6   9   7          0.07          4.49         5.01 o
  -5   9   7          6.14          2.18         3.61 o
  -4   9   7          3.59         -1.07         3.08 o
  -3   9   7         32.10         34.56         5.55 o
  -2   9   7          7.41          8.35         3.88 o
  -1   9   7         34.48         30.87        18.80 o
   0   9   7         12.13         11.77         3.88 o
   1   9   7          6.58          1.25         3.24 o
   2   9   7          9.77         10.85         3.30 o
   3   9   7          0.00         -1.62         5.31 o
   4   9   7         92.84         98.00         8.63 o
   5   9   7         57.13         64.28         7.13 o
   6   9   7          0.92         -2.29         4.95 o
   7   9   7          7.60          9.44         5.44 o
   8   9   7         23.70         16.19         6.19 o
   9   9   7          6.23          6.56         5.73 o
  10   9   7          2.94         -0.27         5.07 o
  11   9   7         20.32         24.09         7.68 o
  -8  10   7          4.71         -2.03         5.33 o
  -7  10   7          0.08         -2.20         3.42 o
  -6  10   7          3.89         -1.86         4.06 o
  -5  10   7         30.08         31.58         5.56 o
  -4  10   7         23.15         18.50         6.58 o
  -3  10   7         15.43         29.51         5.34 o
  -2  10   7         42.77         52.75         8.39 o
  -1  10   7         49.17         60.89         8.13 o
   0  10   7          1.69         -2.04         3.40 o
   1  10   7         51.18         48.59         5.56 o
   2  10   7         33.80         18.68         6.28 o
   3  10   7          9.37         16.07         6.64 o
   4  10   7         10.58          5.39         3.67 o
   5  10   7         12.65          3.22         6.46 o
   6  10   7          0.18         -4.03         5.38 o
   7  10   7          5.99          2.09         5.99 o
   8  10   7          9.47          9.44         6.84 o
   9  10   7         33.55         27.63         8.47 o
  -4  11   7          1.46          5.19         3.74 o
  -3  11   7          6.79          5.71         4.44 o
  -2  11   7         14.52         10.12         3.48 o
  -1  11   7          0.07         -3.29         3.33 o
   0  11   7         18.78         22.80        14.06 o
   1  11   7          0.66         -9.21         4.71 o
   2  11   7         72.95         80.26         8.87 o
   3  11   7          0.91         -1.67         4.92 o
   4  11   7          1.64          0.98         4.39 o
 -18   0   8         40.12         34.01         8.60 o
 -16   0   8        147.62        163.35        15.74 o
 -14   0   8        138.87        126.56        13.43 o
 -12   0   8        106.86        102.67         6.23 o
 -10   0   8        346.67        346.58         8.25 o
  -8   0   8         89.53        105.04         7.86 o
  -6   0   8         11.97         13.83         1.37 o
  -4   0   8        392.25        410.41        14.85 o
  -2   0   8       4996.39       4897.67       229.45 o
   0   0   8        105.54        119.49         3.00 o
   2   0   8         28.08         28.65         8.40 o
   4   0   8         88.28        114.45         3.77 o
   6   0   8        419.83        436.63        10.08 o
   8   0   8        316.74        309.35         9.29 o
  10   0   8        439.30        368.73        19.48 o
  12   0   8        131.29        142.58        13.18 o
  14   0   8         98.42         90.60        11.55 o
  16   0   8         87.81        117.90        14.13 o
 -18   1   8         12.29         12.15         6.47 o
 -17   1   8          7.97          8.37         4.26 o
 -16   1   8        113.41        136.62        10.55 o
 -15   1   8          2.55          3.69         9.41 o
 -14   1   8        124.26        139.35         7.08 o
 -13   1   8         31.83         26.98         2.69 o
 -12   1   8        467.48        466.06         9.77 o
 -11   1   8          5.45          3.95         1.26 o
 -10   1   8        262.92        256.42         6.16 o
  -9   1   8         60.23         49.23         3.17 o
  -8   1   8        262.80        286.38         9.09 o
  -7   1   8          0.17          0.69         1.15 o
  -6   1   8        451.48        421.37         8.04 o
  -5   1   8         58.22         52.88         2.89 o
  -4   1   8       3281.41       3276.87        32.58 o
  -3   1   8        274.69        338.13         9.68 o
  -2   1   8       9011.58       9393.98       125.71 o
  -1   1   8        991.24       1077.41        21.72 o
   0   1   8       2162.53       2149.78        43.38 o
   1   1   8        772.20        819.92        11.47 o
   2   1   8         32.41         20.74         1.29 o
   3   1   8         30.88         37.54         1.40 o
   4   1   8        498.91        615.75        10.31 o
   5   1   8         19.01         10.62         1.09 o
   6   1   8       1059.39        965.37        16.82 o
   7   1   8         82.42         99.21         3.43 o
   8   1   8        408.66        430.82        11.87 o
   9   1   8         37.32         38.73         3.05 o
  10   1   8        222.59        230.33        10.78 o
  11   1   8         58.86         68.67         6.75 o
  12   1   8         75.55         73.76         6.90 o
  13   1   8          8.92         17.35         7.83 o
  14   1   8         20.13         21.98         7.69 o
  15   1   8         34.07         36.08         6.26 o
  16   1   8        152.51        171.91        11.98 o
  17   1   8         12.15         10.72         5.00 o
 -18   2   8         55.26         59.55         7.83 o
 -17   2   8          2.17         -0.59         3.95 o
 -16   2   8         20.49         12.31         4.30 o
 -15   2   8         91.94         95.31         8.68 o
 -14   2   8        157.89        157.36         7.59 o
 -13   2   8         37.50         44.77         4.36 o
 -12   2   8          5.71          7.21         2.11 o
 -11   2   8        262.10        260.09         7.31 o
 -10   2   8        129.46        116.85         4.14 o
  -9   2   8        371.65        402.68         7.57 o
  -8   2   8        453.36        436.77        10.46 o
  -7   2   8        275.83        297.58        11.35 o
  -6   2   8         32.32         23.44         2.46 o
  -5   2   8         88.11         90.20         5.45 o
  -4   2   8        342.88        413.63        10.59 o
  -3   2   8        125.59        142.37         7.56 o
  -2   2   8        821.20        871.31        19.65 o
  -1   2   8        150.31        197.77         7.14 o
   0   2   8       1320.02       1422.25        55.29 o
   1   2   8          0.03          0.12         1.02 o
   2   2   8         19.39         16.25         1.04 o
   3   2   8         60.85         51.77         2.52 o
   4   2   8          0.05          0.05         0.66 o
   5   2   8        153.17        160.98         5.75 o
   6   2   8          1.26          4.41         1.66 o
   7   2   8        124.22        118.50         5.00 o
   8   2   8        222.50        205.61         6.68 o
   9   2   8        209.30        210.52         5.61 o
  10   2   8          0.61         -1.14         1.64 o
  11   2   8         10.62         13.16         4.13 o
  12   2   8        376.48        396.94        19.80 o
  13   2   8         20.23         20.35         7.02 o
  14   2   8        103.97        125.42         9.69 o
  15   2   8         48.28         63.45         7.99 o
  16   2   8         22.53         22.19         8.68 o
  17   2   8          0.03          8.46         6.58 o
 -18   3   8        110.73        110.97        14.12 o
 -17   3   8          9.67          1.69         4.88 o
 -16   3   8          4.84         -1.14         6.13 o
 -15   3   8          9.66          0.00         7.45 o
 -14   3   8        104.27        111.51         6.26 o
 -13   3   8          8.52         11.32         2.91 o
 -12   3   8         17.13         23.03         2.75 o
 -11   3   8         38.53         41.88         2.83 o
 -10   3   8        283.99        293.50         9.26 o
  -9   3   8         22.91         17.29         2.74 o
  -8   3   8         64.48         55.64         3.86 o
  -7   3   8          0.53          0.48         3.04 o
  -6   3   8          2.59          4.55         2.22 o
  -5   3   8       1660.34       1723.79        33.15 o
  -4   3   8       1145.58       1148.33        21.56 o
  -3   3   8       1603.95       1696.20        47.06 o
  -2   3   8       3888.18       4178.34        78.51 o
  -1   3   8        401.22        477.08        10.52 o
   0   3   8       2597.33       2806.41        57.60 o
   1   3   8       1427.42       1608.09        26.45 o
   2   3   8        218.08        173.05         8.58 o
   3   3   8        678.61        787.42        12.76 o
   4   3   8       3645.73       3572.58        40.10 o
   5   3   8        334.73        340.65         7.60 o
   6   3   8        157.00        151.11         7.13 o
   7   3   8         95.10         85.62         4.27 o
   8   3   8         21.05         18.70         2.17 o
   9   3   8         30.64         31.20         2.61 o
  10   3   8         20.78         18.85         6.46 o
  12   3   8         14.50         13.56         5.74 o
  13   3   8         76.63         91.71        12.19 o
  14   3   8        156.49        180.36        16.44 o
  15   3   8         42.14         64.31        11.13 o
  16   3   8          0.07        -15.20         7.69 o
 -17   4   8         19.41         29.66         8.16 o
 -16   4   8         33.06         39.40         5.99 o
 -15   4   8          2.58          0.68         3.90 o
 -14   4   8         61.96         72.76         5.90 o
 -13   4   8          2.32         10.43         2.69 o
 -12   4   8          0.06         -0.46         2.96 o
 -11   4   8        153.86        161.90         7.46 o
 -10   4   8          7.17          7.11         2.43 o
  -9   4   8         52.37         56.75         4.35 o
  -8   4   8        117.05        107.11         5.64 o
  -7   4   8        316.69        306.47         7.90 o
  -6   4   8       1102.25       1191.56        16.85 o
  -5   4   8        965.89       1047.36        17.31 o
  -4   4   8        146.60        150.61         5.47 o
  -3   4   8         98.34        104.21         4.28 o
  -2   4   8        298.91        287.01        10.26 o
  -1   4   8        677.30        698.60        23.32 o
   0   4   8          4.34          5.24         1.16 o
   1   4   8         78.37         81.22         5.30 o
   2   4   8        279.99        303.72        10.03 o
   3   4   8        327.83        316.79        10.27 o
   4   4   8        752.98        755.91        16.70 o
   5   4   8          7.87          4.53         2.27 o
   6   4   8        262.08        227.82         6.57 o
   7   4   8          0.04          1.01         1.65 o
   8   4   8         12.72         15.71         2.47 o
   9   4   8         40.90         46.27         3.61 o
  10   4   8        223.66        251.21        10.71 o
  11   4   8         35.38         26.90         7.28 o
  12   4   8         32.68         35.66         7.40 o
  13   4   8         68.10         91.74        12.71 o
  14   4   8         49.01         47.31         9.89 o
  15   4   8          0.80          0.28         6.90 o
 -17   5   8         17.94         24.46         8.14 o
 -16   5   8         21.48         27.88         8.10 o
 -15   5   8          5.24          9.73         3.46 o
 -14   5   8         47.92         50.79         5.20 o
 -13   5   8          9.18          3.39         2.53 o
 -12   5   8        109.42        111.23         8.10 o
 -11   5   8         47.14         51.70         6.22 o
 -10   5   8        174.96        181.90         8.31 o
  -9   5   8          0.46         -1.08         2.54 o
  -8   5   8        513.07        506.42        28.39 o
  -7   5   8         12.31         16.89         3.96 o
  -6   5   8        725.14        710.14        19.17 o
  -5   5   8        441.33        440.02        19.87 o
  -4   5   8        189.09        197.59        17.45 o
  -3   5   8        175.64        159.42        10.36 o
  -2   5   8          2.82          2.73         4.29 o
  -1   5   8        276.38        276.40        15.22 o
   0   5   8        124.88        124.85        10.13 o
   1   5   8        384.34        408.45        15.79 o
   2   5   8       1876.33       1821.64        32.39 o
   3   5   8          0.02          6.92         3.12 o
   4   5   8        139.12        149.53        16.97 o
   5   5   8          7.53          3.62         2.81 o
   6   5   8        218.75        215.56         8.61 o
   7   5   8          3.03          8.43         2.65 o
   8   5   8         45.00         51.11         4.04 o
   9   5   8          2.88          7.02         3.41 o
  10   5   8         21.13         21.58         4.62 o
  11   5   8         93.18        104.25        12.53 o
  12   5   8         78.97        106.68        13.16 o
  13   5   8        107.78        101.54        13.20 o
  14   5   8         18.38         13.04         6.58 o
  15   5   8          3.68         19.70         8.40 o
 -16   6   8          2.84         -0.87         4.58 o
 -15   6   8         49.04         50.51         4.63 o
 -14   6   8          0.03          2.79         2.44 o
 -13   6   8         20.02         21.59         3.91 o
 -12   6   8         66.66         56.81         5.33 o
 -11   6   8         25.53         35.38         4.32 o
 -10   6   8          3.37          8.79         3.15 o
  -9   6   8         21.67         34.87        13.54 o
  -8   6   8         60.44         68.48         6.70 o
  -7   6   8        398.99        396.74        18.72 o
  -6   6   8         29.63         30.64         8.61 o
  -5   6   8          3.92          4.92         3.31 o
  -4   6   8        283.04        293.36        18.40 o
  -3   6   8        685.50        710.46        28.40 o
  -2   6   8         59.45         69.80         8.94 o
  -1   6   8          1.50          5.57         4.88 o
   0   6   8         75.19         64.20         5.74 o
   1   6   8         68.55         57.35         5.63 o
   2   6   8        151.12        144.93         8.23 o
   3   6   8        122.93        125.96         7.50 o
   4   6   8         11.00          7.46         3.05 o
   5   6   8         57.10         58.30         6.85 o
   6   6   8        226.96        226.66         9.72 o
   7   6   8         30.19         27.77         5.97 o
   8   6   8         52.92         64.20         8.83 o
   9   6   8          8.28          6.97         3.60 o
  10   6   8         23.34         31.93         5.18 o
  11   6   8          5.80         -1.45         6.33 o
  12   6   8          0.07         -4.71         5.40 o
  13   6   8          5.90         11.42         5.76 o
  14   6   8          0.62         -4.56         6.33 o
 -15   7   8         31.30         30.33         3.95 o
 -14   7   8         44.29         33.57         4.74 o
 -13   7   8          2.17          7.22         4.21 o
 -12   7   8          1.68          4.43         2.79 o
 -11   7   8          9.35          8.93         2.83 o
 -10   7   8         59.03         51.58         6.17 o
  -9   7   8         12.54         18.11         4.45 o
  -8   7   8        114.55        104.62         8.31 o
  -7   7   8         13.80          6.90         3.96 o
  -6   7   8        466.59        524.34        26.58 o
  -5   7   8         15.70         14.46         5.66 o
  -4   7   8         48.42         31.90         7.30 o
  -3   7   8         80.52         56.06         9.16 o
  -2   7   8        250.67        252.96        16.79 o
  -1   7   8        110.01        115.54         7.87 o
   0   7   8        352.47        330.83        13.33 o
   1   7   8          4.12          1.64         3.14 o
   2   7   8        342.98        349.24        13.52 o
   3   7   8        110.49        111.67         7.71 o
   4   7   8        411.15        425.10        15.01 o
   5   7   8          3.21          2.20         5.06 o
   6   7   8         11.32          8.79         7.37 o
   7   7   8         17.44         28.22         7.18 o
   8   7   8        145.91        174.76        14.84 o
   9   7   8         44.90         42.28         8.03 o
  10   7   8        200.55        213.43        12.14 o
  11   7   8         74.19         70.71        11.08 o
  12   7   8          7.45          2.42         5.74 o
  13   7   8         13.87         21.54         8.41 o
 -13   8   8         29.65         38.60         9.37 o
 -12   8   8         42.65         32.58         5.71 o
 -11   8   8          6.41          8.78         3.64 o
 -10   8   8        108.65        116.14         9.43 o
  -9   8   8        109.03        112.15         9.14 o
  -8   8   8          8.98          6.64         6.50 o
  -7   8   8         39.69         35.92         8.55 o
  -6   8   8          0.67         -3.06         5.70 o
  -5   8   8         42.56         29.03         7.63 o
  -4   8   8         26.05         32.59         8.12 o
  -3   8   8         42.03         44.58         5.91 o
  -2   8   8          1.51          5.19         3.46 o
  -1   8   8        227.04        233.77        27.39 o
   0   8   8          5.86          7.33         4.31 o
   1   8   8         24.59         12.54         3.86 o
   2   8   8          6.36          2.31         4.42 o
   3   8   8          2.30          2.71         3.00 o
   4   8   8          6.79          1.39         3.39 o
   5   8   8          2.82          4.65         5.32 o
   6   8   8         64.17         54.09         6.40 o
   7   8   8         51.15         56.18         9.77 o
   8   8   8         26.79         30.71         7.54 o
   9   8   8         29.39         34.74         8.10 o
  10   8   8         21.09         15.97         4.90 o
  11   8   8          9.66         16.13         7.85 o
 -12   9   8         21.10         28.41         8.06 o
 -11   9   8          2.02         -5.30         5.84 o
 -10   9   8          0.60         -6.81         6.76 o
  -9   9   8          0.66          2.21         6.23 o
  -8   9   8         59.19         52.27        10.90 o
  -7   9   8          2.01          2.44         5.74 o
  -6   9   8          9.80          0.17         5.98 o
  -5   9   8          0.23         -1.33         4.37 o
  -4   9   8          1.99          1.23         3.53 o
  -3   9   8         25.51         25.14         5.20 o
  -2   9   8         47.24         51.14         6.60 o
  -1   9   8        176.26        174.53        11.10 o
   0   9   8         11.33          7.50         7.12 o
   1   9   8         39.36         36.63         5.44 o
   2   9   8         80.64         84.24         8.07 o
   3   9   8         67.42         73.45         7.71 o
   4   9   8         51.68         62.56         7.11 o
   5   9   8          1.46         -3.43         3.33 o
   6   9   8        119.37        134.98        15.18 o
   7   9   8          4.68          5.24         5.56 o
   8   9   8        127.90        152.33        16.35 o
   9   9   8          6.11         17.34         6.61 o
  10   9   8         16.21         31.80         8.35 o
  -8  10   8         29.00         39.11        10.13 o
  -7  10   8          1.27         -6.38         3.99 o
  -6  10   8          2.76          0.13         3.63 o
  -5  10   8         16.89         18.48         4.67 o
  -4  10   8          6.66          2.20         4.85 o
  -3  10   8         24.69         23.95         5.10 o
  -2  10   8          0.31         -1.39         8.78 o
  -1  10   8          0.15          8.81         3.86 o
   0  10   8          5.06          3.41         4.49 o
   1  10   8          2.02          3.62         3.31 o
   2  10   8          0.50         -4.30         4.43 o
   3  10   8          0.54          1.69         3.86 o
   4  10   8          0.04         -5.73         4.37 o
   5  10   8         31.63         35.39         8.99 o
   6  10   8          6.73         13.77         7.74 o
   7  10   8          7.81         21.42         8.62 o
   8  10   8         24.02         16.15         6.71 o
  -5  11   8         45.49         29.75         7.60 o
  -4  11   8          0.50         -0.06         4.37 o
  -3  11   8         33.53         28.09         7.45 o
  -2  11   8          4.38         14.32         4.86 o
  -1  11   8          7.28         13.52         6.34 o
   0  11   8          5.49         15.04         4.98 o
   1  11   8         11.39          2.04         5.21 o
   2  11   8          5.09          3.50         4.84 o
   3  11   8          0.01         -1.42         4.44 o
 -17   0   9         61.05         47.80         9.21 o
 -15   0   9        173.49        197.04        17.40 o
 -13   0   9         26.58         11.78         5.06 o
 -11   0   9        539.87        520.51        10.86 o
  -9   0   9       1047.08       1002.19        22.97 o
  -7   0   9       1414.41       1371.53        34.36 o
  -5   0   9       4042.35       4339.42        82.74 o
  -3   0   9        327.35        295.33        13.13 o
  -1   0   9       3449.22       3418.71        60.89 o
   1   0   9       2616.41       2469.36       124.30 o
   3   0   9       2755.43       2617.37        30.27 o
   5   0   9       1821.04       1934.36        27.51 o
   7   0   9        116.19        107.80         2.50 o
   9   0   9          4.11          5.71         2.00 o
  11   0   9         14.86         12.94         5.85 o
  13   0   9          5.84          4.85         4.72 o
  15   0   9         24.75          9.18         5.39 o
 -18   1   9          3.91          5.89         5.78 o
 -17   1   9          3.14          4.02         7.14 o
 -16   1   9          1.85          2.83         3.31 o
 -15   1   9          9.31         11.86         4.43 o
 -14   1   9         58.26         60.21        11.93 o
 -13   1   9        133.96        128.36         9.33 o
 -12   1   9         10.24         11.93         2.08 o
 -11   1   9         85.89         83.40         6.93 o
 -10   1   9        364.21        384.02         9.14 o
  -9   1   9         53.17         64.00         3.59 o
  -8   1   9        834.53        856.78        22.83 o
  -7   1   9        699.33        695.14        10.35 o
  -6   1   9         63.74         79.82         4.24 o
  -5   1   9         54.60         44.94         2.86 o
  -4   1   9        959.63       1095.87        18.56 o
  -3   1   9       2898.97       3055.13        44.55 o
  -2   1   9       1746.86       1886.96        51.24 o
  -1   1   9       4936.21       5561.91        65.12 o
   0   1   9         32.03         25.60         2.00 o
   1   1   9       1100.46       1164.10        13.58 o
   2   1   9        784.32        819.02        26.93 o
   3   1   9        211.61        220.36         3.61 o
   4   1   9        815.39        903.72         9.83 o
   5   1   9          0.82          0.10         0.82 o
   6   1   9        157.26        175.92         3.68 o
   7   1   9         74.22         73.91         4.10 o
   8   1   9          0.29          0.97         1.50 o
   9   1   9        202.47        216.21         7.09 o
  10   1   9         10.53          6.75         3.44 o
  11   1   9        140.49        157.28         9.59 o
  12   1   9          7.39         11.28         4.19 o
  13   1   9         37.66         43.19         5.71 o
  14   1   9          0.23         -4.72         4.04 o
  15   1   9        136.06        135.81        10.36 o
  16   1   9        176.82        197.82        13.04 o
 -18   2   9          0.18         -4.71         4.93 o
 -17   2   9         56.64         69.54        15.34 o
 -16   2   9         12.21         14.70         6.46 o
 -15   2   9          0.32         -2.41         4.82 o
 -14   2   9          0.21          4.58         3.88 o
 -13   2   9        266.30        250.65        14.36 o
 -12   2   9        372.22        366.51        12.63 o
 -11   2   9        154.82        165.54         5.74 o
 -10   2   9          9.52          7.08         2.00 o
  -9   2   9       1313.71       1259.27        15.82 o
  -8   2   9       1180.18       1158.97        16.74 o
  -7   2   9       2608.74       2687.42        45.04 o
  -6   2   9        250.00        236.71         7.23 o
  -5   2   9       3297.18       3134.14        62.19 o
  -4   2   9          3.18          0.74         1.90 o
  -3   2   9       3405.03       3680.77        51.68 o
  -2   2   9        421.50        446.96        11.71 o
  -1   2   9        313.22        254.21         6.06 o
   0   2   9        326.57        381.58         9.97 o
   1   2   9       1673.55       1634.17        17.34 o
   2   2   9        178.55        190.31         4.40 o
   3   2   9        671.69        630.44         9.61 o
   4   2   9        394.50        400.70         9.07 o
   5   2   9        122.94        112.65         2.69 o
   6   2   9          4.67         15.77         2.26 o
   7   2   9         12.23         12.25         3.10 o
   8   2   9         88.39         68.81         3.88 o
   9   2   9        150.68        154.43         4.85 o
  10   2   9        212.21        200.65        10.28 o
  11   2   9          0.25          2.55         3.76 o
  12   2   9        180.47        179.74        14.35 o
  13   2   9         50.65         53.44         6.75 o
  14   2   9          0.28         -2.89         4.15 o
  15   2   9         69.07         86.86        18.14 o
  16   2   9          3.16         -0.85         6.62 o
 -17   3   9         23.30         34.02         8.72 o
 -16   3   9         18.31         12.34         9.66 o
 -15   3   9          9.41         19.85         5.12 o
 -14   3   9          0.62          5.24         3.18 o
 -13   3   9          1.26          2.56         2.22 o
 -12   3   9        335.12        345.14         9.15 o
 -11   3   9        181.92        175.02         5.47 o
 -10   3   9         47.43         37.15         3.77 o
  -9   3   9          0.64          0.78         3.15 o
  -8   3   9        439.14        420.84        10.95 o
  -7   3   9        193.93        181.50         6.94 o
  -6   3   9        664.04        680.73        12.31 o
  -5   3   9          5.97          5.73         1.55 o
  -4   3   9          7.55          9.93         2.00 o
  -3   3   9         19.37         14.04         2.14 o
  -2   3   9        324.63        270.22         9.60 o
  -1   3   9         48.00         33.90         3.65 o
   0   3   9       1532.81       1637.11        38.69 o
   1   3   9       1509.89       1521.76        39.75 o
   2   3   9       1228.91       1183.08        17.80 o
   3   3   9        104.88        102.46         2.90 o
   4   3   9         41.51         35.39         2.48 o
   5   3   9        120.42        115.91         9.12 o
   6   3   9          2.79          7.22         1.49 o
   7   3   9        125.06        135.67         6.69 o
   8   3   9        256.76        241.36         7.27 o
   9   3   9        486.40        487.35        28.93 o
  10   3   9          0.02          3.39         5.40 o
  11   3   9        154.40        149.75        13.66 o
  12   3   9         37.68         46.29         9.82 o
  13   3   9         90.92        113.81        13.38 o
  14   3   9        140.63        158.26        16.25 o
  15   3   9        182.04        188.83        18.28 o
  16   3   9          1.05         -0.82         6.13 o
 -17   4   9         26.54         38.59         9.11 o
 -16   4   9          0.25          0.76         4.19 o
 -15   4   9        169.53        166.61        18.37 o
 -14   4   9        142.32        132.41         7.62 o
 -13   4   9        421.44        416.29        10.83 o
 -12   4   9          0.01         -2.58         2.58 o
 -11   4   9        244.00        237.34         9.17 o
 -10   4   9        141.64        132.10         6.71 o
  -9   4   9        102.48        112.76         5.82 o
  -8   4   9        450.38        459.08        11.88 o
  -7   4   9       1246.29       1171.93        27.32 o
  -6   4   9        111.38         84.98         4.21 o
  -5   4   9       1720.15       1786.85        22.06 o
  -4   4   9        222.81        237.67         6.26 o
  -3   4   9        802.04        765.52        13.17 o
  -2   4   9        887.38        982.90        23.29 o
  -1   4   9        499.65        509.83         9.77 o
   0   4   9        361.84        366.01        12.18 o
   1   4   9        447.25        503.05        18.84 o
   2   4   9         62.40         77.89         6.65 o
   3   4   9       1034.59       1053.32        21.31 o
   4   4   9         24.29         25.93         2.70 o
   5   4   9          0.12         -2.88         2.24 o
   6   4   9          0.14         -1.22         1.94 o
   7   4   9         92.68         96.25         5.02 o
   8   4   9         69.99         74.54         4.50 o
   9   4   9        106.56        103.26         6.94 o
  10   4   9        133.40        137.88        13.41 o
  11   4   9        284.73        292.99        20.02 o
  12   4   9          0.70         -4.26         6.61 o
  13   4   9         36.80         53.38        10.74 o
  14   4   9        191.66        228.59        19.51 o
  15   4   9          3.17         10.35         5.43 o
 -16   5   9         28.48         16.73         5.87 o
 -15   5   9          3.64         11.61         4.70 o
 -14   5   9        276.60        284.46        11.51 o
 -13   5   9        213.65        213.90         9.23 o
 -12   5   9         12.70         11.42         2.96 o
 -11   5   9          0.03          0.60         2.67 o
 -10   5   9         30.07         27.77         3.91 o
  -9   5   9         73.62         63.36         5.01 o
  -8   5   9         15.86         21.46         3.63 o
  -7   5   9        154.78        153.56         7.15 o
  -6   5   9        528.10        553.66        29.57 o
  -5   5   9        152.30        143.39         8.16 o
  -4   5   9        285.63        300.79        11.79 o
  -3   5   9          7.99          4.15         3.18 o
  -2   5   9         54.09         51.84         7.39 o
  -1   5   9        412.45        404.52        18.68 o
   0   5   9        900.21        889.80        28.82 o
   1   5   9         29.62         31.85         5.87 o
   2   5   9        533.89        546.92        24.29 o
   3   5   9       1173.04       1171.84        24.26 o
   4   5   9         86.92         88.02         9.53 o
   5   5   9          9.57          7.31         5.52 o
   6   5   9         11.24          6.10         2.16 o
   7   5   9         77.71         80.94         4.96 o
   8   5   9          0.96         -1.56         2.47 o
   9   5   9          0.07         -0.01         3.07 o
  10   5   9          3.03          4.22         3.10 o
  11   5   9         17.40         19.97         6.85 o
  12   5   9         30.73         39.08         8.66 o
  13   5   9        211.42        263.44        20.92 o
  14   5   9         18.87         13.97         6.61 o
 -16   6   9         64.29         47.24         7.59 o
 -15   6   9         81.00         60.13         5.96 o
 -14   6   9         26.10         29.03         3.89 o
 -13   6   9         61.17         58.99         5.44 o
 -12   6   9          8.73          5.55         2.65 o
 -11   6   9        131.75        132.35         7.63 o
 -10   6   9         37.20         29.67         3.87 o
  -9   6   9         85.55         78.56         5.86 o
  -8   6   9        556.49        556.27        18.45 o
  -7   6   9        266.66        286.40        19.33 o
  -6   6   9         53.83         61.62         6.15 o
  -5   6   9         76.17         71.60         6.57 o
  -4   6   9        494.30        535.59        24.84 o
  -3   6   9        298.44        293.64        18.11 o
  -2   6   9         26.17         25.56         6.31 o
  -1   6   9        674.33        703.44        27.64 o
   0   6   9         54.67         56.20         5.85 o
   1   6   9        391.43        378.38        13.71 o
   2   6   9        226.04        206.97        11.24 o
   3   6   9         51.45         46.96         5.16 o
   4   6   9        858.69        845.32        21.07 o
   5   6   9        298.71        325.99        15.65 o
   6   6   9          2.33          1.78         2.71 o
   7   6   9         49.51         51.46         8.27 o
   8   6   9        109.19        109.39         6.23 o
   9   6   9         36.95         31.65         5.29 o
  10   6   9          0.97         -0.12         3.49 o
  11   6   9        262.16        306.78        22.10 o
  12   6   9         80.97         95.19        12.72 o
  13   6   9         10.71         -0.85         6.00 o
 -15   7   9        213.06        180.38        12.05 o
 -14   7   9         56.03         51.09         5.42 o
 -13   7   9         63.59         57.39         7.21 o
 -12   7   9         16.75         13.36         3.24 o
 -11   7   9          3.07          1.10         2.88 o
 -10   7   9          0.24         -2.63         3.08 o
  -9   7   9         32.31         31.24         5.48 o
  -8   7   9          2.34          1.12         9.66 o
  -7   7   9         23.46         16.81         4.19 o
  -6   7   9          0.04         12.41         6.83 o
  -5   7   9         12.00         12.36         5.72 o
  -4   7   9         44.82         59.72         9.93 o
  -3   7   9          4.91          9.54         6.46 o
  -2   7   9         52.00         49.05         8.79 o
  -1   7   9        427.19        402.64        15.03 o
   0   7   9          0.40         10.99         4.37 o
   1   7   9        226.44        222.37        10.95 o
   2   7   9        317.84        319.58        13.24 o
   3   7   9        130.15        135.12         8.71 o
   4   7   9        492.42        489.50        16.44 o
   5   7   9        457.56        494.86        29.42 o
   6   7   9         71.04         73.62         6.99 o
   7   7   9         80.83         75.08         9.86 o
   8   7   9         33.27         33.88         7.41 o
   9   7   9          1.95         -0.67         3.05 o
  10   7   9          6.70         15.62         4.75 o
  11   7   9         85.34        113.18        14.50 o
  12   7   9         46.37         48.76        10.59 o
 -14   8   9          6.73          2.79         4.45 o
 -13   8   9          2.48          7.67         4.04 o
 -12   8   9          0.80          5.18         2.98 o
 -11   8   9         18.62         18.94         3.84 o
 -10   8   9         79.58         71.15         7.63 o
  -9   8   9        359.83        370.63        16.68 o
  -8   8   9          5.74         11.46         7.10 o
  -7   8   9          5.01         -1.23         4.91 o
  -6   8   9         10.74          9.17         5.56 o
  -5   8   9         36.07         37.15         7.90 o
  -4   8   9         28.19         44.03         8.93 o
  -3   8   9        322.61        337.21        26.41 o
  -2   8   9         69.56         86.78         8.04 o
  -1   8   9        380.46        379.22        15.59 o
   0   8   9          3.11          4.24         3.80 o
   1   8   9         40.87         38.95         5.43 o
   2   8   9        173.05        185.52        10.77 o
   3   8   9         12.84         13.28         4.04 o
   4   8   9         75.66         71.90         7.01 o
   5   8   9         28.47         27.55         4.56 o
   6   8   9         11.08         11.26         6.49 o
   7   8   9         71.93         88.87        11.94 o
   8   8   9          5.46         15.26         6.30 o
   9   8   9         33.07         26.50         6.60 o
  10   8   9        179.17        201.11        12.61 o
  11   8   9          0.44          8.85         6.34 o
 -12   9   9         38.35         40.59         8.91 o
 -11   9   9         26.93         30.01         8.47 o
 -10   9   9          8.38         14.89         7.20 o
  -9   9   9         17.46          4.54         5.85 o
  -8   9   9          2.77         -9.53         8.98 o
  -7   9   9         28.03         29.46         9.11 o
  -6   9   9          0.48         -4.50         5.59 o
  -5   9   9          6.05          6.36         6.59 o
  -4   9   9         91.59         98.49         8.64 o
  -3   9   9        104.34         96.85         8.61 o
  -2   9   9        160.67        169.63        18.84 o
  -1   9   9          0.04          4.20         4.18 o
   0   9   9         26.73         21.64         4.85 o
   1   9   9          6.80          2.34         3.97 o
   2   9   9          1.09         -2.90         3.72 o
   3   9   9         73.37         69.98         7.41 o
   4   9   9         27.60         32.34         7.93 o
   5   9   9         79.81         73.43        11.47 o
   6   9   9        116.08        112.51        14.02 o
   7   9   9         71.10         74.33        11.81 o
   8   9   9          0.82          0.90         5.27 o
   9   9   9        110.53        121.66        14.80 o
  10   9   9          5.09         -1.88         5.40 o
  -7  10   9          5.47          6.52         4.12 o
  -6  10   9          4.64          9.11         4.30 o
  -5  10   9          0.61         10.64         4.47 o
  -4  10   9         12.28         16.42         4.84 o
  -3  10   9         21.56         14.84         4.80 o
  -2  10   9          6.51         11.17         4.36 o
  -1  10   9         71.24         80.09         8.26 o
   0  10   9        252.98        264.44        12.05 o
   1  10   9          6.37         12.16         3.71 o
   2  10   9          2.49          5.07         3.51 o
   3  10   9         55.31         48.96         6.75 o
   4  10   9          4.21          1.79         6.59 o
   5  10   9         21.57         26.13         8.76 o
   6  10   9         56.94         69.35        12.68 o
   7  10   9         71.51         84.63        13.06 o
   8  10   9         22.38         29.60         8.10 o
  -6  11   9         18.99         29.33         7.70 o
  -5  11   9          2.59         -2.48         4.48 o
  -4  11   9         30.75         20.40         6.89 o
  -3  11   9          0.99         12.24         5.93 o
  -2  11   9          0.11         11.67         4.81 o
  -1  11   9         31.44         32.80         6.06 o
   0  11   9         30.30         17.89         5.32 o
   1  11   9          3.80          5.93         5.79 o
   2  11   9          1.05          1.80         4.48 o
   3  11   9          4.47          8.17         4.84 o
 -18   0  10         33.34         30.88         8.75 o
 -16   0  10        191.35        201.65        18.37 o
 -14   0  10          1.27         -3.10         5.13 o
 -12   0  10         15.78         13.30         6.27 o
 -10   0  10       3271.42       3078.80        42.47 o
  -8   0  10        429.99        403.29         8.39 o
  -6   0  10       1892.77       1786.54        42.01 o
  -4   0  10        321.41        298.25        13.77 o
  -2   0  10        935.65        725.45       196.53 o
   0   0  10          8.02          2.19         1.30 o
   2   0  10        172.72        194.62         6.93 o
   4   0  10         60.44         63.30         3.34 o
   6   0  10        687.15        686.61        11.36 o
   8   0  10       2419.31       2343.89        37.32 o
  10   0  10        102.21        102.93        10.79 o
  12   0  10        126.19        150.34        13.82 o
  14   0  10        393.11        395.64        24.35 o
  16   0  10        304.74        316.63        23.28 o
 -17   1  10          3.47         11.47         4.77 o
 -16   1  10         23.90         24.93         5.84 o
 -15   1  10          7.72          7.85         4.26 o
 -14   1  10         40.81         41.97         8.08 o
 -13   1  10        180.73        183.02        11.20 o
 -12   1  10        565.16        553.55        13.48 o
 -11   1  10         61.89         65.56         3.87 o
 -10   1  10       2183.90       2120.76        46.13 o
  -9   1  10        622.18        632.74        11.91 o
  -8   1  10       2182.60       2178.25        50.71 o
  -7   1  10          0.83         -1.13         2.17 o
  -6   1  10         91.30         87.03         5.43 o
  -5   1  10         12.03         15.86         2.98 o
  -4   1  10        105.75        156.61         7.16 o
  -3   1  10        482.39        515.37        13.97 o
  -2   1  10        729.69        717.34        16.18 o
  -1   1  10         53.44         54.17         3.24 o
   0   1  10        345.94        351.65         6.16 o
   1   1  10         19.84         15.12         1.60 o
   2   1  10        212.66        191.13         6.00 o
   3   1  10        372.55        381.95         5.81 o
   4   1  10        301.20        310.65         6.72 o
   5   1  10        150.68        152.24         3.92 o
   6   1  10       1909.76       1823.15        18.22 o
   7   1  10         89.01         82.93         4.54 o
   8   1  10         68.85         63.75         2.94 o
   9   1  10         21.34         21.58         2.86 o
  10   1  10          7.11          3.94         3.23 o
  11   1  10        166.55        161.38         9.78 o
  12   1  10          4.91          0.64         4.51 o
  13   1  10         14.05         21.54         4.61 o
  14   1  10          0.30         -5.87         4.64 o
  15   1  10         28.11         22.43         4.98 o
  16   1  10         21.66         31.22         6.18 o
 -17   2  10          5.11          1.26         3.89 o
 -16   2  10         23.75         27.48         5.81 o
 -15   2  10          0.10         -8.73         4.60 o
 -14   2  10         19.60         24.19         4.99 o
 -13   2  10          2.69          8.11         4.19 o
 -12   2  10        298.91        295.87        11.72 o
 -11   2  10         86.25         85.00         4.23 o
 -10   2  10          5.79         12.34         2.18 o
  -9   2  10         13.45         15.82         1.93 o
  -8   2  10        656.26        616.29        11.76 o
  -7   2  10        157.02        150.65         5.62 o
  -6   2  10        687.30        681.28        17.17 o
  -5   2  10        925.43        894.87        19.85 o
  -4   2  10       1540.43       1580.72        50.23 o
  -3   2  10         23.20         21.00         3.72 o
  -2   2  10        404.54        400.75        11.57 o
  -1   2  10         67.31         57.89         3.09 o
   0   2  10        301.16        317.47         5.89 o
   1   2  10         21.89         13.62         1.26 o
   2   2  10        458.91        467.10         6.66 o
   3   2  10         54.53         43.08         3.40 o
   4   2  10        800.45        781.98        13.94 o
   5   2  10        131.88        139.44         3.82 o
   6   2  10        632.05        592.92        15.78 o
   7   2  10         51.09         39.65         3.38 o
   8   2  10          1.87          3.51         4.07 o
   9   2  10        268.17        271.68         8.62 o
  10   2  10         99.18        107.93         7.94 o
  11   2  10          8.21         11.70         3.66 o
  12   2  10         38.39         46.31         6.29 o
  13   2  10         59.72         58.81         7.22 o
  14   2  10        128.17        130.31        12.20 o
  15   2  10         76.66         93.32         9.14 o
  16   2  10        151.64        137.46        17.98 o
 -17   3  10          5.40          3.66         3.69 o
 -16   3  10         23.46         19.80         4.83 o
 -15   3  10         60.57         56.43         6.90 o
 -14   3  10        271.03        297.68        14.65 o
 -13   3  10         22.75         21.64         4.63 o
 -12   3  10        855.54        893.01        15.69 o
 -11   3  10        192.22        180.88         7.29 o
 -10   3  10        341.74        340.96         9.88 o
  -9   3  10         99.31         84.24         6.02 o
  -8   3  10        158.86        144.29         6.48 o
  -7   3  10         35.39         45.58         3.83 o
  -6   3  10        453.92        435.69         8.74 o
  -5   3  10        141.04        147.23         7.63 o
  -4   3  10        459.67        501.37        15.77 o
  -3   3  10        248.69        253.37         7.90 o
  -1   3  10          0.01          0.66         2.45 o
   0   3  10         60.77         53.13         4.26 o
   1   3  10         41.08         33.44         1.79 o
   2   3  10        118.12        128.94         4.39 o
   3   3  10        678.20        659.79         8.85 o
   4   3  10       1131.22       1030.46        13.45 o
   5   3  10        109.32        106.21         4.02 o
   6   3  10        178.63        179.46         7.85 o
   7   3  10        152.01        141.89         7.19 o
   8   3  10        417.36        456.86        10.64 o
   9   3  10         25.24         21.88         3.35 o
  10   3  10          4.61         -0.48         4.93 o
  11   3  10         16.18         14.97         6.30 o
  12   3  10          1.06         -0.96         5.27 o
  13   3  10         27.59         27.58         7.51 o
  14   3  10          8.17         15.06         6.47 o
  15   3  10         18.63         22.12         8.64 o
 -17   4  10          7.91         -4.52         7.61 o
 -16   4  10          0.01          5.88         5.22 o
 -15   4  10          0.01         -2.68         4.15 o
 -14   4  10         70.00         65.77         5.99 o
 -13   4  10         27.67         25.75         5.31 o
 -12   4  10          0.23          0.80         2.01 o
 -11   4  10          1.05          1.70         3.62 o
 -10   4  10          1.68          0.57         2.44 o
  -9   4  10         66.76         70.60         5.06 o
  -8   4  10          2.59          5.74         2.08 o
  -7   4  10         48.07         53.27         3.63 o
  -6   4  10       1296.24       1252.01        37.10 o
  -5   4  10         54.21         45.86         3.72 o
  -4   4  10        680.51        719.44        12.04 o
  -3   4  10        287.88        290.07         8.26 o
  -2   4  10        185.88        193.27         5.90 o
  -1   4  10         13.26         16.57         1.73 o
   0   4  10         10.04         11.20         4.80 o
   1   4  10        108.70        105.19         6.22 o
   2   4  10        900.57        918.24        29.50 o
   3   4  10          4.47          2.74         2.30 o
   4   4  10       1325.53       1319.54        17.79 o
   5   4  10        394.84        383.40        10.05 o
   6   4  10          9.30         14.43         2.23 o
   7   4  10         67.41         55.02         4.88 o
   8   4  10          6.89          4.03         2.29 o
   9   4  10        364.08        377.38        20.36 o
  10   4  10        332.52        375.90        21.70 o
  11   4  10         18.85         25.92         7.68 o
  12   4  10        221.12        253.97        19.53 o
  13   4  10        229.00        266.43        20.41 o
  14   4  10         51.44         59.30        10.57 o
  15   4  10         19.97         14.19         7.18 o
 -17   5  10          8.84          5.90         5.49 o
 -16   5  10         19.19          9.36         6.58 o
 -15   5  10         57.49         58.65         7.69 o
 -14   5  10        174.44        161.13        16.30 o
 -13   5  10        223.32        217.59         8.22 o
 -12   5  10         40.16         41.59         4.72 o
 -11   5  10          7.12          3.39         3.63 o
 -10   5  10         57.73         56.50         4.96 o
  -9   5  10         66.44         69.31         5.41 o
  -8   5  10        137.46        129.09         6.85 o
  -7   5  10        622.67        557.18        22.16 o
  -6   5  10        390.99        382.78        11.50 o
  -5   5  10          4.08         10.43         3.65 o
  -4   5  10       1648.83       1619.21        43.30 o
  -3   5  10        179.57        171.49         8.90 o
  -2   5  10        584.14        586.04        24.04 o
  -1   5  10          7.27          3.24         4.09 o
   0   5  10         47.83         50.50         6.73 o
   1   5  10        272.80        263.27        10.64 o
   2   5  10        100.51         99.33         6.57 o
   3   5  10        578.54        552.71        23.61 o
   4   5  10         14.13         10.83         3.08 o
   5   5  10        212.04        217.83         7.49 o
   6   5  10          3.45         -1.29         1.96 o
   7   5  10          0.31         -3.35         2.99 o
   8   5  10          0.59          1.48         2.05 o
   9   5  10        120.35        129.37        10.92 o
  10   5  10        114.00        131.30        13.78 o
  11   5  10          2.34         11.53         6.33 o
  12   5  10         12.45         17.91         7.45 o
  13   5  10          0.02          2.44         6.01 o
  14   5  10         11.54          9.56         7.78 o
 -16   6  10         15.99          8.87         5.55 o
 -15   6  10        134.93        137.49        14.32 o
 -14   6  10          1.29          2.84         3.06 o
 -13   6  10         58.85         54.19         5.45 o
 -12   6  10          0.02         -1.17         3.77 o
 -11   6  10         40.79         48.13         5.19 o
 -10   6  10         10.37          6.55         3.72 o
  -9   6  10          0.56          0.68         2.72 o
  -8   6  10        182.93        194.81         8.82 o
  -7   6  10          0.99         10.88         3.34 o
  -6   6  10          0.58          1.18         3.64 o
  -5   6  10        195.63        193.64        10.56 o
  -4   6  10        558.74        640.81        27.89 o
  -3   6  10        770.83        786.69        30.38 o
  -2   6  10        111.28        105.21        10.71 o
  -1   6  10        979.32        989.04        33.57 o
   0   6  10        230.77        233.23        10.79 o
   1   6  10          0.75          2.80         2.95 o
   2   6  10         49.61         39.12         4.80 o
   3   6  10          6.28          6.61         5.64 o
   4   6  10          6.23          8.92         3.09 o
   5   6  10          8.27          7.62         3.06 o
   6   6  10         45.68         46.61         5.77 o
   7   6  10        100.80         97.97         9.59 o
   8   6  10        158.94        169.37         7.78 o
   9   6  10        154.54        163.51        10.04 o
  10   6  10        138.27        145.88        14.84 o
  11   6  10         34.39         40.47         8.96 o
  12   6  10        264.37        294.32        22.40 o
  13   6  10          4.85          5.86         6.58 o
 -15   7  10         16.01         23.11         5.55 o
 -14   7  10         15.38         16.67         4.98 o
 -13   7  10         33.88         40.50         4.95 o
 -12   7  10          1.44         -1.74         2.90 o
 -11   7  10          0.01         -7.16         3.58 o
 -10   7  10         73.17         85.38         6.68 o
  -9   7  10          1.05         -4.26         3.27 o
  -8   7  10         29.66         31.10         9.59 o
  -7   7  10          0.19          1.54         3.41 o
  -6   7  10        175.49        189.81        16.70 o
  -5   7  10          8.87          2.80         4.88 o
  -4   7  10          6.36          9.28         6.46 o
  -3   7  10         65.56         75.18        11.09 o
  -2   7  10         87.68        130.36        12.92 o
  -1   7  10        170.24        163.16         9.71 o
   0   7  10        369.19        366.09        14.52 o
   1   7  10         19.88         14.14         6.51 o
   2   7  10         22.51         16.12         3.79 o
   3   7  10         11.52         16.18         3.88 o
   4   7  10          2.60          2.24         4.71 o
   5   7  10         81.75         81.93         8.72 o
   6   7  10         33.05         35.58         7.66 o
   7   7  10         31.31         36.53         8.04 o
   8   7  10         49.25         44.79         4.66 o
   9   7  10         45.93         37.81         5.51 o
  10   7  10         11.49         18.56         7.84 o
  11   7  10         24.12         33.80         9.05 o
  12   7  10          0.12          1.09         4.98 o
 -13   8  10          0.27        -10.91         5.82 o
 -12   8  10          2.03         -4.71         3.03 o
 -11   8  10          0.09         -0.56         3.60 o
 -10   8  10         27.08         20.88         3.96 o
  -9   8  10         18.34         18.18         4.84 o
  -8   8  10          0.19         -3.07         6.57 o
  -7   8  10         31.74         42.35         9.52 o
  -6   8  10          7.29          8.70         6.14 o
  -5   8  10         13.19          5.70         5.81 o
  -4   8  10          5.59          3.84         5.71 o
  -3   8  10        421.73        488.81        26.51 o
  -2   8  10        577.29        613.05        32.01 o
  -1   8  10        163.15        178.06        10.96 o
   0   8  10        261.70        257.56        12.83 o
   1   8  10        131.29        123.04         8.84 o
   2   8  10          4.54          8.55         3.61 o
   3   8  10         37.83         36.12         5.38 o
   4   8  10          5.69          4.96         4.25 o
   5   8  10         58.31         61.61         6.35 o
   6   8  10        127.53        138.58        14.17 o
   7   8  10          2.50          3.86         6.10 o
   8   8  10         52.47         34.40         7.98 o
   9   8  10         72.90         76.73         8.87 o
  10   8  10        129.99        143.38        16.03 o
 -11   9  10          4.00         20.38         7.68 o
 -10   9  10          0.23         -3.96         4.16 o
  -9   9  10         11.33         -0.06         5.75 o
  -8   9  10         57.95         71.30        12.72 o
  -7   9  10          7.31         -4.75         6.53 o
  -6   9  10          1.07         -0.10         6.15 o
  -5   9  10         11.04         16.86         7.06 o
  -4   9  10          9.98          5.07         5.45 o
  -3   9  10          9.63          7.49         8.36 o
  -2   9  10          2.66          8.14         4.43 o
  -1   9  10         11.15         19.08         5.32 o
   0   9  10         51.24         55.85         6.85 o
   1   9  10         18.77         16.92         9.88 o
   2   9  10         20.31         22.80         4.58 o
   3   9  10         34.80         28.64         4.46 o
   4   9  10          0.00          1.50         3.35 o
   5   9  10          2.20         -0.53         4.96 o
   6   9  10          0.46         -0.79         5.10 o
   7   9  10        109.09        121.37        14.46 o
   8   9  10          0.29         -2.86         5.62 o
   9   9  10          0.66          3.59         5.18 o
  -7  10  10          0.00        -10.07         5.91 o
  -6  10  10          0.09          2.46        13.43 o
  -5  10  10         14.01         14.08         5.74 o
  -4  10  10          2.52          6.00         3.69 o
  -3  10  10          0.33          0.02         3.79 o
  -2  10  10          2.77          3.83         6.24 o
  -1  10  10         57.66         54.49         7.11 o
   0  10  10         58.25         51.70         7.22 o
   1  10  10        112.05        110.20         8.07 o
   2  10  10          3.36          0.16         3.27 o
   3  10  10         68.85         72.05        10.19 o
   4  10  10         24.35         12.84         6.19 o
   5  10  10          3.53         -2.95         5.97 o
   6  10  10          0.54          2.15         6.81 o
   7  10  10          1.13          6.11         6.39 o
  -4  11  10         25.57         18.70         6.90 o
  -3  11  10          5.83         10.69         6.23 o
  -2  11  10         61.42         68.07        10.99 o
  -1  11  10         17.62         14.23         6.11 o
   0  11  10         21.32         23.81         7.51 o
   1  11  10          2.26         -2.42         5.49 o
   2  11  10          7.27         14.17         6.32 o
 -17   0  11        101.24        102.57        13.87 o
 -15   0  11        225.88        253.55        20.39 o
 -13   0  11         82.94         98.39        11.80 o
 -11   0  11          1.62          1.04         2.43 o
  -9   0  11        157.30        168.23        10.79 o
  -7   0  11        548.72        531.53        20.00 o
  -5   0  11       2361.50       2244.31        51.10 o
  -3   0  11         21.44         15.18         4.81 o
  -1   0  11        340.70        294.18         8.79 o
   1   0  11       1237.91       1113.48        19.90 o
   3   0  11        204.91        223.99         6.33 o
   5   0  11        370.94        379.26        13.56 o
   7   0  11        175.01        164.51         7.44 o
   9   0  11        801.37        717.76        17.18 o
  11   0  11        114.05        102.24        11.52 o
  13   0  11         21.12         12.58         5.59 o
  15   0  11          2.76         -2.50         6.35 o
 -17   1  11         17.74          5.86         4.25 o
 -16   1  11         25.46         31.70         5.93 o
 -15   1  11          0.22          0.37         3.91 o
 -14   1  11         11.03         11.37         6.04 o
 -13   1  11         39.71         52.26        13.31 o
 -12   1  11        100.19         88.14         5.54 o
 -11   1  11        341.71        331.57        12.38 o
 -10   1  11        250.54        273.65        11.07 o
  -9   1  11       1373.10       1314.63        18.60 o
  -8   1  11       2039.72       1972.24        24.81 o
  -7   1  11         39.02         29.85         2.40 o
  -6   1  11        319.59        320.60        10.76 o
  -5   1  11        188.45        196.06         8.23 o
  -4   1  11        872.30        846.42        12.73 o
  -3   1  11        347.80        299.43         5.95 o
  -2   1  11        588.68        660.58        21.45 o
  -1   1  11       1499.10       1506.60        15.48 o
   0   1  11         48.96         59.43         2.45 o
   1   1  11       1036.89       1103.12        35.26 o
   2   1  11         83.21         64.60         3.11 o
   3   1  11        239.78        239.48         4.66 o
   4   1  11        106.12        101.21         3.57 o
   5   1  11       1155.24       1130.47        16.06 o
   6   1  11         51.47         53.95         3.24 o
   7   1  11        834.60        833.07        17.55 o
   8   1  11        379.00        371.11        10.08 o
   9   1  11         33.61         49.64         3.82 o
  10   1  11          9.42          4.17         3.31 o
  11   1  11         15.52         20.92         4.42 o
  12   1  11          1.69         -2.35         3.48 o
  13   1  11         23.62         28.26        10.33 o
  14   1  11         24.07         27.69         8.36 o
  15   1  11          6.59         -2.72         4.12 o
  16   1  11         14.87         13.65         4.67 o
 -17   2  11         63.15         73.24         8.72 o
 -16   2  11          0.00         -3.86         4.23 o
 -15   2  11         85.36         94.70         8.89 o
 -14   2  11         79.64         85.40         8.56 o
 -13   2  11         49.22         42.56         9.91 o
 -12   2  11        300.55        287.99        16.37 o
 -11   2  11          0.32          3.01         2.78 o
 -10   2  11         24.32         30.73         2.61 o
  -9   2  11        173.86        165.17         5.47 o
  -8   2  11          0.51          0.25         2.16 o
  -7   2  11        243.95        252.66         9.41 o
  -6   2  11        127.42        132.52         6.12 o
  -5   2  11        153.06        136.33         7.41 o
  -4   2  11         27.63         30.45         2.84 o
  -3   2  11       1386.62       1349.81        16.87 o
  -2   2  11          0.00          0.62         1.27 o
  -1   2  11        574.33        540.58         8.92 o
   0   2  11       1146.37       1148.00        12.84 o
   1   2  11         85.15         75.59         2.64 o
   2   2  11         41.81         38.78         2.13 o
   3   2  11       1431.50       1344.50        29.18 o
   4   2  11        331.57        318.30         8.60 o
   5   2  11        146.98        136.72         7.08 o
   6   2  11        271.86        257.61         8.13 o
   7   2  11          5.76          3.13         2.07 o
   8   2  11        517.05        475.67        12.96 o
   9   2  11          7.02          4.02         2.17 o
  10   2  11         35.56         37.44         5.20 o
  11   2  11        172.44        145.27         9.57 o
  12   2  11        140.75        148.59        10.28 o
  13   2  11          4.64          1.61         5.85 o
  14   2  11         61.11         77.49         8.23 o
  15   2  11         60.60         75.00         8.22 o
 -17   3  11         16.04         22.26        15.10 o
 -16   3  11         12.47         15.86         4.83 o
 -15   3  11         40.83         38.11         6.92 o
 -14   3  11         20.47         14.22         6.70 o
 -13   3  11         12.41          2.59         5.74 o
 -12   3  11        499.19        521.51        13.94 o
 -11   3  11        353.77        373.21         8.40 o
 -10   3  11         14.85          6.08         2.11 o
  -9   3  11        461.59        466.25        10.69 o
  -8   3  11        812.46        758.51        15.86 o
  -7   3  11       1106.37       1092.39        19.30 o
  -6   3  11       2373.95       2359.47        40.02 o
  -5   3  11         89.87         74.72         3.83 o
  -4   3  11        199.77        229.24         7.90 o
  -3   3  11         31.30         28.96         3.28 o
  -2   3  11         30.44         39.82         4.39 o
  -1   3  11        138.04        123.80         5.57 o
   0   3  11         47.39         39.09         2.13 o
   1   3  11        235.08        241.80         6.94 o
   2   3  11        499.86        494.71         9.29 o
   3   3  11        175.89        174.66         4.23 o
   4   3  11        375.76        358.03        10.32 o
   5   3  11         27.60         17.52         2.62 o
   6   3  11          9.82         10.59         2.80 o
   7   3  11         52.10         66.33         5.46 o
   8   3  11         30.17         18.72         3.27 o
   9   3  11        608.57        611.50        17.37 o
  10   3  11         21.45         10.21         5.28 o
  11   3  11        159.00        187.86        16.03 o
  12   3  11          4.99         -5.29         5.83 o
  13   3  11          2.66         -1.10         5.95 o
  14   3  11          0.08         -9.76         7.55 o
  15   3  11         87.29        129.39        16.27 o
 -16   4  11          3.50         13.95         7.28 o
 -15   4  11         43.66         46.05         7.59 o
 -14   4  11        150.94        145.39        10.31 o
 -13   4  11         78.69         84.73         8.66 o
 -12   4  11          9.29          9.68         3.29 o
 -11   4  11          1.65          4.77         2.80 o
 -10   4  11         80.03         73.17         5.34 o
  -9   4  11          5.60         -0.54         2.13 o
  -8   4  11        351.52        361.55        10.07 o
  -7   4  11        115.75        112.96         7.35 o
  -6   4  11        984.37        943.91        25.67 o
  -5   4  11          0.50          5.76         2.21 o
  -4   4  11         97.69         88.03         4.10 o
  -3   4  11          9.96         12.59         1.90 o
  -2   4  11        183.10        171.17         4.96 o
  -1   4  11          7.51         10.68         1.43 o
   0   4  11         25.05         21.73         1.77 o
   1   4  11        516.46        491.99        14.02 o
   2   4  11        459.57        436.89        10.79 o
   3   4  11        271.51        257.60         8.02 o
   4   4  11        798.45        762.01        12.79 o
   5   4  11        291.65        267.08         6.99 o
   6   4  11        300.22        264.32         8.42 o
   7   4  11          2.19          0.96         3.77 o
   8   4  11         90.33         88.32         5.01 o
   9   4  11         59.87         66.11         9.78 o
  10   4  11         34.43         28.00         7.51 o
  11   4  11         19.68         22.05         6.93 o
  12   4  11          5.06         -0.85         6.03 o
  13   4  11          5.06          6.29         7.11 o
  14   4  11         82.82         76.67        11.79 o
 -16   5  11         21.81         16.12         8.37 o
 -15   5  11         26.35         16.38         6.70 o
 -14   5  11         92.40         92.51         8.85 o
 -13   5  11        242.11        263.74        10.94 o
 -12   5  11         28.38         46.38         4.99 o
 -11   5  11          0.26          5.35         3.12 o
 -10   5  11         16.28         17.84         2.92 o
  -9   5  11         16.15         17.32         2.75 o
  -8   5  11         33.61         40.88         3.74 o
  -7   5  11        116.75        108.73         5.12 o
  -6   5  11         52.71         41.63         3.30 o
  -5   5  11        797.61        796.20        13.77 o
  -4   5  11        907.38        916.29        30.54 o
  -3   5  11         79.82         70.73         8.34 o
  -2   5  11          0.01          5.68         3.26 o
  -1   5  11          9.43          2.18         3.60 o
   0   5  11         41.42         33.08         4.07 o
   1   5  11        251.23        229.79         8.21 o
   2   5  11         29.29         28.97         3.40 o
   3   5  11        919.23        919.17        17.57 o
   4   5  11        137.22        135.75         6.14 o
   5   5  11          7.79         12.30         2.19 o
   7   5  11         33.39         32.68         4.32 o
   8   5  11         36.56         35.52         3.68 o
   9   5  11        150.60        155.41         9.39 o
  10   5  11          6.30         -1.98         5.34 o
  11   5  11        100.92        120.37        13.46 o
  12   5  11         14.77         13.27         6.48 o
  13   5  11         62.94         55.44        10.61 o
  14   5  11          0.46         -8.35         6.79 o
 -15   6  11         26.26         34.04         4.99 o
 -14   6  11         26.39         18.34         5.35 o
 -13   6  11          4.51          5.72         2.97 o
 -12   6  11        114.77        112.46         7.43 o
 -11   6  11         82.58         87.51         6.44 o
 -10   6  11          0.17          2.78         2.89 o
  -9   6  11        230.54        230.76         9.95 o
  -8   6  11          4.15          5.70         2.96 o
  -7   6  11         14.79         10.39         3.38 o
  -6   6  11         53.43         54.00         5.24 o
  -5   6  11          3.89          3.84         2.73 o
  -4   6  11        554.66        611.77        27.71 o
  -3   6  11        308.35        325.39        19.57 o
  -2   6  11          1.13          2.04         4.27 o
  -1   6  11         76.56         71.74         9.11 o
   0   6  11        412.93        392.05        14.29 o
   1   6  11         54.42         48.69         5.32 o
   2   6  11         35.56         39.81         4.94 o
   3   6  11          1.22         -1.91         5.13 o
   4   6  11        412.66        397.87        11.46 o
   5   6  11         53.09         46.39         3.95 o
   6   6  11         10.43         11.70         3.38 o
   7   6  11        476.38        480.37        14.87 o
   8   6  11        120.65        118.62         6.73 o
   9   6  11         15.06         22.45         4.80 o
  10   6  11          5.32         13.94         8.13 o
  11   6  11         17.74         16.88         6.82 o
  12   6  11         18.95         24.51         8.27 o
  13   6  11         36.40         40.80         9.59 o
 -14   7  11         20.99         30.25         5.83 o
 -13   7  11          1.56          1.42         3.23 o
 -12   7  11         33.05         38.73         5.07 o
 -11   7  11          0.02         -1.79         3.05 o
 -10   7  11         94.23        105.58         7.35 o
  -9   7  11          6.06          5.09         3.03 o
  -8   7  11          0.05          0.68         2.91 o
  -7   7  11          5.05          9.75         3.30 o
  -6   7  11         45.82         43.16         8.78 o
  -5   7  11        135.55        142.74        14.56 o
  -4   7  11         18.11         13.33         6.28 o
  -3   7  11        344.81        391.61        22.62 o
  -2   7  11        176.17        187.12        15.38 o
  -1   7  11          7.98         10.57         4.24 o
   0   7  11         73.77         87.46         7.52 o
   1   7  11         79.38         76.96         6.92 o
   2   7  11          0.65         -3.66         3.18 o
   3   7  11          0.53          2.65         3.40 o
   4   7  11        162.01        156.94         9.35 o
   5   7  11         74.96         73.94         8.54 o
   6   7  11         25.50         24.70         4.72 o
   7   7  11         22.06         18.99         4.20 o
   8   7  11         17.54         19.43         4.54 o
   9   7  11          0.02          0.31         3.73 o
  10   7  11          3.56          7.01         5.57 o
  11   7  11         50.40         50.37        10.35 o
 -13   8  11          0.01          3.40         4.09 o
 -12   8  11          9.94          2.39         3.37 o
 -11   8  11         43.41         41.65         5.20 o
 -10   8  11          0.01          0.72         2.78 o
  -9   8  11         15.29          6.99         5.27 o
  -8   8  11         12.06         18.99         5.41 o
  -7   8  11         95.95         83.15        12.49 o
  -6   8  11          0.39          6.30         6.15 o
  -5   8  11         34.46         44.42         9.83 o
  -4   8  11          0.33          7.91         6.75 o
  -3   8  11         88.72         86.19        11.80 o
  -2   8  11        634.77        627.75        38.41 o
  -1   8  11         40.83         44.80         6.35 o
   0   8  11         12.01         29.83         5.42 o
   1   8  11          0.28          1.85         3.51 o
   2   8  11        111.44        123.43         9.09 o
   3   8  11          4.19          2.77         3.22 o
   4   8  11          2.09         -1.68         2.94 o
   5   8  11         28.66         31.04         8.50 o
   6   8  11        117.46        111.14        13.24 o
   7   8  11          8.03          2.09         3.53 o
   8   8  11          0.03         -2.69         5.22 o
   9   8  11         12.66         12.04         9.83 o
  10   8  11          0.13          6.79         6.26 o
 -10   9  11          1.80         -5.18         5.69 o
  -9   9  11          0.24         -1.70        12.66 o
  -8   9  11         57.55         77.49         8.74 o
  -7   9  11          0.25          7.06         7.26 o
  -6   9  11         43.30         46.34        10.02 o
  -5   9  11          0.82         -7.30         6.99 o
  -4   9  11        136.94        147.78        10.55 o
  -3   9  11         73.95         68.80         7.96 o
  -2   9  11          0.31          1.62         6.47 o
  -1   9  11        240.05        254.39        13.60 o
   0   9  11         68.49         78.25         7.98 o
   1   9  11         14.27         13.48         4.50 o
   2   9  11         72.90         78.78        10.42 o
   3   9  11          0.85         -1.99         3.93 o
   4   9  11          0.40          2.67         5.54 o
   5   9  11          0.03         -4.03         5.07 o
   6   9  11          6.44         -1.16         5.69 o
   7   9  11         27.30         34.30         8.85 o
   8   9  11          0.67         14.47         4.82 o
   9   9  11          2.27          6.20         5.49 o
  -7  10  11         16.55         18.82         6.88 o
  -6  10  11          7.71          6.72         5.53 o
  -5  10  11         73.40         76.42        10.34 o
  -4  10  11         18.08         14.09         4.75 o
  -3  10  11          3.60          3.04         6.93 o
  -2  10  11         45.41         46.59         6.85 o
  -1  10  11         33.89         34.68         6.19 o
   0  10  11        259.87        283.77        15.24 o
   1  10  11         18.67         21.12        13.74 o
   2  10  11         11.66         10.35         4.05 o
   3  10  11          3.59         -0.61         3.81 o
   4  10  11         14.22         10.20         6.52 o
   5  10  11          0.72          0.40         5.78 o
   6  10  11          0.45         -8.58         6.37 o
   1  11  11         27.99         38.85         9.39 o
   2  11  11         25.44         33.93         8.68 o
 -16   0  12         38.02         46.41        10.16 o
 -14   0  12          4.05          4.47         5.78 o
 -12   0  12         18.87         12.30         3.03 o
 -10   0  12        867.07        867.76        28.18 o
  -8   0  12        889.97        832.19        27.05 o
  -6   0  12         12.98         12.75         4.55 o
  -4   0  12       4815.65       4695.54        92.73 o
  -2   0  12        273.04        226.73         8.45 o
   0   0  12        302.56        304.12         7.16 o
   2   0  12        533.63        501.54        12.66 o
   4   0  12         19.04         25.61         2.45 o
   6   0  12        359.13        324.27        10.87 o
   8   0  12        212.06        214.08        13.81 o
  10   0  12        938.32        867.34        32.77 o
  12   0  12        465.95        490.75        25.70 o
  14   0  12        134.82        137.16        14.63 o
 -17   1  12          7.80          1.98        10.47 o
 -16   1  12          8.30         11.00         4.18 o
 -15   1  12         15.28          4.88         4.13 o
 -14   1  12        104.35        116.35         9.42 o
 -13   1  12          5.92          2.42         4.04 o
 -12   1  12        111.93        111.49         7.52 o
 -11   1  12          2.17         -0.67         2.51 o
 -10   1  12        367.87        368.83        13.20 o
  -9   1  12          5.07          4.05         2.61 o
  -8   1  12        581.31        499.43        30.62 o
  -7   1  12        790.93        740.55        17.24 o
  -6   1  12       1083.62       1020.57        51.10 o
  -5   1  12          1.44          1.65         1.44 o
  -4   1  12       1129.66       1072.50        46.89 o
  -3   1  12         39.30         37.28         2.15 o
  -2   1  12        221.78        198.11         6.84 o
  -1   1  12         66.22         77.50         2.96 o
   0   1  12         23.66         36.63         2.11 o
   1   1  12        829.76        816.72        15.91 o
   2   1  12        431.96        368.14         9.25 o
   3   1  12        545.05        526.18         8.37 o
   4   1  12       1161.03       1105.22        13.88 o
   5   1  12         10.13          5.81         1.64 o
   6   1  12        355.77        336.03         7.98 o
   7   1  12        140.14        134.14         5.09 o
   8   1  12          9.71         12.08         2.46 o
   9   1  12        247.77        223.48         8.04 o
  10   1  12          0.13         -5.75         4.89 o
  11   1  12         11.20          5.52         3.84 o
  12   1  12         86.72         77.18         7.61 o
  13   1  12          0.86          1.33         3.81 o
  14   1  12         11.42          8.45         5.56 o
  15   1  12          2.45          2.04         3.84 o
 -17   2  12         13.43         14.22         6.77 o
 -16   2  12          2.33         -3.29         4.45 o
 -15   2  12          9.09          0.92         3.79 o
 -14   2  12         72.88         75.75         8.07 o
 -13   2  12         39.81         56.28         8.89 o
 -12   2  12         14.07          7.30         2.59 o
 -11   2  12          0.10         -1.84         4.85 o
 -10   2  12        234.23        230.71        10.40 o
  -9   2  12          1.60          0.93         1.46 o
  -8   2  12       1445.30       1475.25        24.31 o
  -7   2  12        389.81        391.00        11.08 o
  -6   2  12       1285.53       1204.88        20.99 o
  -5   2  12        299.70        257.79         6.56 o
  -4   2  12         88.77         83.04         4.16 o
  -3   2  12         97.14        101.69         4.47 o
  -2   2  12       1186.69       1161.89        13.55 o
  -1   2  12        134.95        138.84         3.97 o
   0   2  12        240.89        219.82         4.82 o
   1   2  12        799.37        770.67        13.81 o
   2   2  12        111.59         98.25         3.15 o
   3   2  12       1055.71       1024.98        13.59 o
   4   2  12       1175.82       1127.87        18.82 o
   5   2  12        317.74        314.91         9.15 o
   6   2  12        118.73        111.92         6.76 o
   7   2  12        165.63        138.56         6.21 o
   8   2  12       1141.04       1090.49        19.71 o
   9   2  12          1.17         -0.06         2.46 o
  10   2  12        142.18        148.71        17.34 o
  11   2  12          0.04          3.58         4.47 o
  12   2  12        298.19        307.12        14.63 o
  13   2  12          2.35          3.69         3.95 o
  14   2  12        110.81        117.06         9.90 o
  15   2  12          0.19         -1.66         4.98 o
 -17   3  12          8.26         15.02         7.08 o
 -16   3  12         11.45          1.89         3.64 o
 -15   3  12         11.33         18.31         7.02 o
 -14   3  12         16.81         19.25         5.15 o
 -13   3  12          0.12         -1.68         4.74 o
 -12   3  12         33.90         30.27         3.96 o
 -11   3  12        111.77        105.41         6.35 o
 -10   3  12        355.10        356.78         9.73 o
  -9   3  12        205.01        201.58         7.10 o
  -8   3  12       1442.96       1492.70        24.66 o
  -7   3  12        510.48        482.45        13.47 o
  -6   3  12        400.90        357.72         8.81 o
  -5   3  12         24.80         14.31         2.20 o
  -4   3  12         12.24          8.39         1.76 o
  -3   3  12        238.43        249.41         5.91 o
  -2   3  12        544.48        498.93         9.10 o
  -1   3  12        112.05         89.61         5.70 o
   0   3  12        487.66        474.97         8.07 o
   1   3  12         90.06         82.28         4.25 o
   2   3  12         11.48         15.74         1.97 o
   3   3  12        564.99        543.94        10.10 o
   4   3  12        275.80        295.82         8.78 o
   5   3  12         10.24         11.61         2.52 o
   6   3  12        457.63        457.21        14.14 o
   7   3  12         91.42         77.85         9.40 o
   8   3  12        633.04        568.51        16.82 o
   9   3  12         20.37         26.42         5.88 o
  10   3  12         24.31         25.71         7.04 o
  11   3  12        141.37        127.94        13.07 o
  12   3  12         39.00         64.44        10.17 o
  13   3  12         49.08         44.96         9.48 o
  14   3  12         68.68         64.69        11.28 o
 -16   4  12          5.96         -0.41         7.68 o
 -15   4  12         17.09          9.75         7.02 o
 -14   4  12         33.06         31.62         5.50 o
 -13   4  12         28.12         32.14         5.38 o
 -12   4  12        313.07        330.60        10.00 o
 -11   4  12        198.08        202.37         7.72 o
 -10   4  12         68.26         65.01         4.44 o
  -9   4  12        154.22        157.85         6.50 o
  -8   4  12        102.15         87.44         4.90 o
  -7   4  12        406.23        414.92        10.48 o
  -6   4  12        177.01        165.40         6.46 o
  -5   4  12         97.14         96.23         6.19 o
  -4   4  12        722.15        713.41        15.17 o
  -3   4  12         71.49         77.32         4.04 o
  -2   4  12        496.06        529.84        21.16 o
  -1   4  12        630.23        664.62        22.41 o
   0   4  12         99.80         89.93         3.08 o
   1   4  12         25.38         23.16         2.83 o
   2   4  12        207.83        190.49         6.03 o
   3   4  12        373.03        361.24         8.52 o
   4   4  12        256.41        256.04         7.08 o
   5   4  12        180.81        194.09         6.09 o
   6   4  12        763.54        709.00        18.51 o
   7   4  12        129.36        130.44         7.62 o
   8   4  12          4.04          4.78         2.85 o
   9   4  12         19.54         29.19         7.47 o
  10   4  12        170.54        183.00        15.46 o
  11   4  12         10.01          9.05         6.25 o
  12   4  12         44.81         47.14         9.61 o
  13   4  12         33.98         40.62         8.68 o
  14   4  12         68.69         84.44        12.68 o
 -16   5  12          4.65        -10.27         6.89 o
 -15   5  12          8.02          6.29         3.53 o
 -14   5  12         85.63         65.89         7.62 o
 -13   5  12         13.00         10.66         6.02 o
 -12   5  12          9.79         13.41         3.03 o
 -11   5  12          7.28          8.47         2.50 o
 -10   5  12        372.99        387.36        15.51 o
  -9   5  12         35.70         44.14         3.84 o
  -8   5  12         57.92         54.47         4.03 o
  -7   5  12         28.74         35.15         3.17 o
  -6   5  12         31.50         37.71         3.77 o
  -5   5  12        225.90        228.01         6.97 o
  -4   5  12        109.81        110.96         4.63 o
  -3   5  12        501.70        476.58        15.88 o
  -2   5  12        680.45        692.60        19.20 o
  -1   5  12         23.73         19.22         4.04 o
   0   5  12        996.29        961.69        22.74 o
   1   5  12         67.37         55.24         4.37 o
   2   5  12          0.02         -1.74         2.63 o
   3   5  12        191.22        182.86         7.36 o
   4   5  12          7.27          5.52         2.07 o
   5   5  12        811.94        755.78        13.65 o
   6   5  12          2.42          0.34         4.55 o
   7   5  12          4.61          8.89         3.41 o
   8   5  12        163.44        174.86         7.69 o
   9   5  12         18.14         25.08         7.43 o
  10   5  12          0.86         -2.00         5.81 o
  11   5  12         14.30         21.08         6.91 o
  12   5  12          6.26          1.07         6.21 o
  13   5  12         32.29         39.15         9.68 o
 -15   6  12          2.40          1.96         3.11 o
 -14   6  12         28.10         26.64         5.70 o
 -13   6  12          0.99          3.33         3.90 o
 -12   6  12         76.49         79.00         6.45 o
 -11   6  12        165.50        175.15         9.39 o
 -10   6  12         37.85         37.29         4.67 o
  -9   6  12          6.40          6.90         3.20 o
  -8   6  12        252.56        248.40        10.25 o
  -7   6  12         12.62          5.79         2.70 o
  -6   6  12         33.09         31.95         4.36 o
  -5   6  12        126.87        136.61         7.52 o
  -4   6  12         14.44          5.97        11.33 o
  -3   6  12        495.54        538.27        17.98 o
  -2   6  12          0.03         -2.37         4.91 o
  -1   6  12         65.64         48.91         7.74 o
   0   6  12        227.10        224.69         9.04 o
   1   6  12         35.80         33.08         3.87 o
   2   6  12        252.79        232.78        12.50 o
   3   6  12          0.36          2.21         2.77 o
   4   6  12         99.43        100.87         5.88 o
   5   6  12         37.39         33.84         3.16 o
   6   6  12         59.40         43.69         5.22 o
   7   6  12         87.17        104.93         6.44 o
   8   6  12          7.75          5.68         3.62 o
   9   6  12        199.71        211.49        17.63 o
  10   6  12         31.12         27.18         7.31 o
  11   6  12          0.87         -6.09         6.23 o
  12   6  12         23.54         11.10         5.79 o
 -14   7  12         29.24         34.54         8.72 o
 -13   7  12          0.15          0.88         3.01 o
 -12   7  12         64.51         84.87         6.94 o
 -11   7  12         77.20         96.62         7.32 o
 -10   7  12          6.70          6.37         4.13 o
  -9   7  12          0.05         -1.04         2.80 o
  -8   7  12          0.31         -2.55         3.09 o
  -7   7  12          0.34          0.44         3.04 o
  -6   7  12         18.88         27.15         5.67 o
  -5   7  12        503.11        537.05        19.33 o
  -4   7  12        364.65        400.32        16.45 o
  -3   7  12        605.06        612.37        28.94 o
  -2   7  12        100.15         91.30        11.41 o
  -1   7  12        213.97        214.88        11.37 o
   0   7  12          0.09         -3.08         3.96 o
   1   7  12         26.42         26.96         4.42 o
   2   7  12        140.93        130.80         8.97 o
   3   7  12        111.76        102.32         9.22 o
   4   7  12        215.39        202.56         8.82 o
   5   7  12        156.33        142.24        12.80 o
   6   7  12          0.79          0.06         3.24 o
   7   7  12         36.73         33.16         4.17 o
   8   7  12         17.52          7.39         3.73 o
   9   7  12         69.58         73.42        11.36 o
  10   7  12        111.29        125.14        14.48 o
  11   7  12         20.27         19.31         7.49 o
 -12   8  12          6.47         11.99         4.44 o
 -11   8  12          0.68          1.75         3.16 o
 -10   8  12         57.20         52.26         6.14 o
  -9   8  12         10.68          8.01         6.54 o
  -8   8  12         42.91         37.81         6.41 o
  -7   8  12          0.64          4.00         8.11 o
  -6   8  12         22.67         32.62         8.05 o
  -5   8  12        169.08        189.41        17.45 o
  -4   8  12        368.82        383.08        24.74 o
  -3   8  12         10.74         20.57         8.21 o
  -2   8  12        101.48         96.98         8.63 o
  -1   8  12         17.11         23.06         7.75 o
   0   8  12         61.08         55.87         6.58 o
   1   8  12          7.33          4.37         3.55 o
   2   8  12        124.78        126.56         9.17 o
   3   8  12          7.33         11.25         3.80 o
   4   8  12         99.68        100.45         8.25 o
   5   8  12          1.48          4.30         3.76 o
   6   8  12         16.20         20.63         6.69 o
   7   8  12         24.15         19.86         3.60 o
   8   8  12        109.30        115.28        12.90 o
   9   8  12         22.88         14.33         7.88 o
  -9   9  12          2.14          3.97         5.39 o
  -8   9  12          2.53          4.05         4.15 o
  -7   9  12         21.80         23.16         6.05 o
  -6   9  12         86.52         89.11        13.98 o
  -5   9  12          9.98         19.46         7.65 o
  -4   9  12          1.19         -2.28         4.47 o
  -3   9  12         35.33         43.07         6.40 o
  -2   9  12          9.42          8.72         3.89 o
  -1   9  12        116.72        129.69        15.23 o
   0   9  12         85.53         84.02         8.32 o
   1   9  12         89.55         93.85         8.53 o
   2   9  12        150.72        158.01        10.78 o
   3   9  12         38.50         36.10         6.43 o
   4   9  12         20.94         22.31         8.52 o
   5   9  12         19.26         19.67         7.52 o
   6   9  12          0.16         -3.56         6.25 o
   7   9  12         56.17         37.95        21.14 o
   8   9  12          0.30          0.03         5.09 o
  -7  10  12        207.70        194.05        17.40 o
  -6  10  12         75.02         68.78        11.18 o
  -5  10  12          0.18          1.71         4.85 o
  -4  10  12          8.17          5.61         9.00 o
  -3  10  12         13.69         10.57         6.56 o
  -2  10  12          8.46         13.86         4.82 o
  -1  10  12         59.79         55.86         7.21 o
   0  10  12         16.23         19.20         5.32 o
   1  10  12          5.47          2.55         4.21 o
   2  10  12          7.67         12.95         3.96 o
   3  10  12          6.28         11.26         7.20 o
   4  10  12          0.37        -10.43         6.27 o
   6  10  12         53.15         48.72         8.91 o
 -17   0  13          0.15          1.32         5.00 o
 -15   0  13        109.26        111.52        13.38 o
 -13   0  13        265.21        265.27        19.48 o
 -11   0  13         58.77         61.62         7.19 o
  -9   0  13       1143.85       1093.67        33.54 o
  -7   0  13        214.66        218.85        13.27 o
  -5   0  13       1352.54       1176.30        34.60 o
  -3   0  13        793.75        790.98        18.16 o
  -1   0  13        270.47        262.19         9.37 o
   1   0  13         41.42         28.46         3.13 o
   3   0  13       2695.33       2546.53        31.70 o
   5   0  13        457.51        433.29        13.18 o
   7   0  13        943.69        929.78        28.14 o
   9   0  13        106.20        112.54         6.78 o
  11   0  13          3.06          0.40         5.12 o
  13   0  13          2.43         11.75         6.97 o
  15   0  13         77.01         93.00        13.01 o
 -17   1  13          0.82         -3.02        10.13 o
 -16   1  13         75.29         92.95         9.16 o
 -15   1  13          1.31         -2.11         3.94 o
 -14   1  13          6.38          7.53         4.75 o
 -13   1  13         14.20         12.25         4.60 o
 -12   1  13         20.04          8.36         5.26 o
 -11   1  13         11.19          8.80         3.27 o
 -10   1  13        159.28        161.59        12.04 o
  -9   1  13        230.41        223.77        13.16 o
  -8   1  13         25.00         30.46         4.49 o
  -7   1  13        259.75        261.05        14.05 o
  -6   1  13        117.74        107.58         6.82 o
  -5   1  13        143.75        132.55         9.07 o
  -4   1  13        171.61        138.04        12.61 o
  -3   1  13        458.44        377.91        13.48 o
  -2   1  13          7.05          7.55         1.72 o
  -1   1  13        336.08        279.14         5.53 o
   0   1  13          0.14          0.74         1.08 o
   1   1  13       2039.47       1871.66        25.46 o
   2   1  13       1114.18       1043.10        17.24 o
   3   1  13        996.71        955.06        13.20 o
   4   1  13        369.84        362.14         6.38 o
   5   1  13       1996.59       1945.49        21.14 o
   6   1  13        207.40        218.51         6.57 o
   7   1  13       1064.62       1041.44        16.14 o
   8   1  13         75.42         69.36         4.63 o
   9   1  13        433.57        396.85        11.14 o
  10   1  13         30.35         32.52         8.16 o
  11   1  13        457.53        470.70        17.80 o
  12   1  13          6.38          6.08         4.00 o
  13   1  13        125.41        140.61        10.55 o
  14   1  13         58.56         76.59         8.15 o
  15   1  13         33.60         36.34         8.18 o
 -17   2  13         20.60         19.02         8.01 o
 -16   2  13         50.04         47.52        15.33 o
 -15   2  13         91.18         92.24         9.00 o
 -14   2  13         14.07         19.56         5.10 o
 -13   2  13         96.93        122.47        13.24 o
 -12   2  13         26.02         26.41         4.57 o
 -11   2  13        166.40        167.84         9.33 o
 -10   2  13         41.62         45.73         5.09 o
  -9   2  13         12.42         23.25         3.97 o
  -8   2  13         23.04         22.31         5.76 o
  -7   2  13        360.81        361.97        18.30 o
  -6   2  13        164.95        150.05        11.20 o
  -5   2  13          3.62          2.05         1.81 o
  -4   2  13        281.88        264.25         7.84 o
  -3   2  13         15.33          8.71         5.05 o
  -2   2  13        149.52        131.82         3.59 o
  -1   2  13        112.69        102.47         3.37 o
   0   2  13        492.43        465.16         8.39 o
   1   2  13       1451.07       1420.81        21.18 o
   2   2  13        270.30        256.22         5.43 o
   3   2  13        692.57        669.88        10.47 o
   4   2  13          5.39          5.64         3.64 o
   5   2  13        276.01        288.76         8.88 o
   6   2  13        520.33        501.38        18.87 o
   7   2  13         98.25         90.08         6.48 o
   8   2  13         42.47         46.98         4.15 o
   9   2  13        101.92         93.71         6.13 o
  10   2  13         55.40         50.71        13.15 o
  11   2  13         42.50         41.25         5.85 o
  12   2  13          0.10          1.03         4.24 o
  13   2  13         97.51        100.41         9.21 o
  14   2  13         10.41          5.93         5.42 o
 -16   3  13         30.91         34.05         6.63 o
 -15   3  13         11.90          9.23         6.55 o
 -14   3  13          1.08         -2.09         5.02 o
 -13   3  13          2.40          2.08         4.19 o
 -12   3  13        154.96        152.68        11.50 o
 -11   3  13          0.31         -6.31         3.15 o
 -10   3  13          4.38          3.72         2.60 o
  -9   3  13          3.65          2.31         2.25 o
  -8   3  13          4.98          8.56         3.31 o
  -7   3  13        334.20        349.33         9.26 o
  -6   3  13         10.35          7.18         2.01 o
  -5   3  13        190.76        187.34         7.63 o
  -4   3  13        109.54         86.66         5.29 o
  -3   3  13        331.75        300.74         7.12 o
  -2   3  13        170.85        148.54         4.73 o
  -1   3  13       2234.17       2166.19        28.36 o
   0   3  13        225.24        209.87         5.27 o
   1   3  13        158.77        139.48         5.66 o
   2   3  13        121.61        113.99         4.57 o
   3   3  13       1374.50       1357.27        30.14 o
   4   3  13        227.63        242.29         8.39 o
   5   3  13        743.11        735.25        15.41 o
   6   3  13         63.48         70.98         8.58 o
   7   3  13        854.76        832.74        21.26 o
   8   3  13        192.23        230.66        10.72 o
   9   3  13        410.84        413.35        14.42 o
  10   3  13         32.40         39.21         8.06 o
  11   3  13         90.00        100.47        12.07 o
  12   3  13          1.26         -4.40         5.75 o
  13   3  13        125.76        114.47        14.49 o
  14   3  13         11.72         17.84         8.08 o
 -16   4  13          0.28         -0.76         4.90 o
 -15   4  13         16.55         16.86         4.76 o
 -14   4  13         15.11          7.41         3.90 o
 -13   4  13         30.88         28.66         8.96 o
 -12   4  13         85.49         76.16         4.97 o
 -11   4  13         40.43         45.24         3.70 o
 -10   4  13         52.28         58.43         3.88 o
  -9   4  13        140.94        140.36         6.30 o
  -8   4  13          0.17         -0.21         2.18 o
  -7   4  13          9.66         13.44         2.74 o
  -6   4  13         83.19         88.57         4.61 o
  -5   4  13          0.02         -1.10         1.81 o
  -4   4  13        373.68        391.95         9.14 o
  -3   4  13         94.70        108.86         5.03 o
  -2   4  13        111.03        111.35         4.81 o
  -1   4  13       1100.05       1132.63        32.67 o
   0   4  13       1796.71       1717.57        25.07 o
   1   4  13         70.78         78.16         4.62 o
   2   4  13        654.67        632.28        11.88 o
   3   4  13         18.34         19.53         2.37 o
   4   4  13        184.84        175.21         5.98 o
   5   4  13        180.29        177.33         5.95 o
   6   4  13        352.37        342.90        12.65 o
   7   4  13        367.33        377.79        13.63 o
   8   4  13          3.26         -2.11         5.33 o
   9   4  13          4.18          3.86         4.82 o
  10   4  13         15.92         10.04         6.07 o
  11   4  13        134.93        154.88        15.36 o
  12   4  13         16.93         14.30         7.19 o
  13   4  13         71.18         82.58        12.32 o
 -15   5  13         35.25         43.97        11.12 o
 -14   5  13        145.38        134.94        10.56 o
 -13   5  13          2.20         -1.49         2.90 o
 -12   5  13         15.85         18.51         3.28 o
 -11   5  13         56.18         49.56         4.31 o
 -10   5  13         28.19         29.28         3.65 o
  -9   5  13        133.94        131.31         6.19 o
  -8   5  13         34.06         40.05         3.68 o
  -7   5  13          0.68          0.41         1.94 o
  -6   5  13        163.11        176.42         6.48 o
  -5   5  13         14.03         18.36         2.41 o
  -4   5  13         84.83         85.63         5.80 o
  -3   5  13         52.25         56.16         5.96 o
  -2   5  13        469.90        439.02        15.27 o
  -1   5  13         57.94         55.14         5.73 o
   0   5  13          0.25         -1.08         3.04 o
   1   5  13        987.31        933.39        18.60 o
   2   5  13         26.96         34.44         3.20 o
   3   5  13        157.04        159.96         6.08 o
   4   5  13          0.07         -0.64         1.91 o
   5   5  13        407.05        368.24        10.70 o
   6   5  13         51.52         38.64         4.84 o
   7   5  13        699.33        715.96        20.09 o
   8   5  13          1.82          9.14         3.52 o
   9   5  13        847.81        912.85        37.18 o
  10   5  13        167.86        151.02        15.20 o
  11   5  13         85.45        101.56        13.16 o
  12   5  13          0.69         -1.85         5.34 o
  13   5  13          1.12         -5.29         6.38 o
 -14   6  13         16.72         18.58         5.10 o
 -13   6  13          0.02          1.36         3.55 o
 -12   6  13         65.69         59.08         6.02 o
 -11   6  13         50.73         49.54         5.32 o
 -10   6  13         61.96         69.57         6.02 o
  -9   6  13         32.91         33.01         4.26 o
  -8   6  13          1.70          3.46         2.89 o
  -7   6  13         82.20         76.21         6.05 o
  -6   6  13          2.48          1.24         2.93 o
  -5   6  13        100.49        110.48         6.95 o
  -4   6  13        113.47        125.29        13.81 o
  -3   6  13        449.59        480.85        17.17 o
  -2   6  13        527.68        522.05        17.59 o
  -1   6  13        283.08        289.42        12.78 o
   0   6  13        156.72        164.31         7.97 o
   1   6  13          3.64          7.77         2.84 o
   2   6  13        126.34        118.25         8.88 o
   3   6  13        390.62        382.10        11.63 o
   4   6  13          0.02          2.17         2.02 o
   5   6  13          9.52          7.85         2.66 o
   6   6  13         55.01         49.09         5.69 o
   7   6  13          0.77         -0.93         6.09 o
   8   6  13          6.13          7.67         8.68 o
   9   6  13         39.74         28.95         8.09 o
  10   6  13          5.89          1.54         5.87 o
  11   6  13         18.73          6.59         5.90 o
  12   6  13         15.26         15.27         6.97 o
 -13   7  13          1.46         -1.01         3.46 o
 -12   7  13          0.78         -1.01         2.96 o
 -11   7  13          5.58         10.23         3.68 o
 -10   7  13         34.26         36.95         4.90 o
  -9   7  13         28.00         30.65         4.41 o
  -8   7  13         77.59         85.27         6.74 o
  -7   7  13         28.23         29.39         4.45 o
  -6   7  13          0.86          5.70         5.53 o
  -5   7  13        100.07        107.83         8.98 o
  -4   7  13          5.03          9.21         6.35 o
  -3   7  13         19.80         34.57         5.92 o
  -2   7  13        357.73        360.36        15.24 o
  -1   7  13        129.63        120.24         7.27 o
   0   7  13         16.57         16.46         3.48 o
   1   7  13        173.79        184.45         8.66 o
   2   7  13          0.01          0.43         4.90 o
   3   7  13        259.71        255.41        10.54 o
   4   7  13         16.79         12.65         3.81 o
   5   7  13          0.04         -0.19         2.60 o
   6   7  13         60.69         54.44         6.01 o
   7   7  13         57.43         53.27         5.47 o
   8   7  13          0.44         -1.69         8.91 o
   9   7  13        142.34        137.81        14.94 o
  10   7  13         41.81         35.42         8.60 o
  11   7  13        136.24        137.47        15.81 o
 -12   8  13         20.49         35.80         8.98 o
 -11   8  13          2.20         -4.17         4.62 o
 -10   8  13          0.04         -6.24         3.70 o
  -9   8  13         13.05         10.82         6.26 o
  -8   8  13         50.78         48.48         7.27 o
  -7   8  13         23.06         30.65         7.91 o
  -6   8  13          0.01         11.20         5.23 o
  -5   8  13        370.23        415.59        18.07 o
  -4   8  13        217.40        246.87        24.90 o
  -3   8  13        144.71        153.29        10.78 o
  -2   8  13         10.18         14.77         4.17 o
  -1   8  13          3.79          8.23         4.15 o
   0   8  13         31.52         34.94         4.57 o
   1   8  13          0.02         -1.77         3.22 o
   2   8  13         24.52         21.55         4.76 o
   3   8  13         12.01         11.70         3.39 o
   4   8  13        127.44        138.36        10.21 o
   5   8  13          2.10          2.05         3.88 o
   6   8  13         64.52         71.65         9.12 o
   7   8  13          6.37          5.37         4.17 o
   8   8  13          0.12          4.85         4.67 o
   9   8  13         20.62         17.28         7.56 o
  -8   9  13         12.95          8.14         5.77 o
  -7   9  13         36.02         49.08         7.30 o
  -6   9  13          1.16          1.53         4.11 o
  -5   9  13         70.58         77.19         9.16 o
  -4   9  13         33.58         31.24         4.93 o
  -3   9  13         99.02         98.85         7.44 o
  -2   9  13         31.84         23.73         5.14 o
  -1   9  13          2.68          3.96         4.23 o
   0   9  13        111.09        103.87         9.40 o
   1   9  13          8.72         16.55         4.80 o
   2   9  13          5.77          0.70         2.92 o
   3   9  13         67.64         82.14         8.73 o
   4   9  13          2.77          7.48         4.20 o
   5   9  13         36.06         35.75         5.51 o
   6   9  13          7.33          7.47         3.24 o
   7   9  13         12.05         11.53         4.23 o
   8   9  13          2.03         -2.22         5.82 o
  -4  10  13         31.11         41.61         9.28 o
  -3  10  13         46.59         46.73         6.96 o
  -2  10  13         23.28         23.19         7.78 o
  -1  10  13          0.03          3.12         3.79 o
   0  10  13         19.68         18.28         5.27 o
   1  10  13          6.42         -0.85         4.94 o
   2  10  13         33.70         28.31         7.92 o
   3  10  13          2.42          1.23         5.47 o
 -16   0  14         26.68         22.57         8.13 o
 -14   0  14        246.02        284.30        21.53 o
 -12   0  14        407.35        450.75        34.78 o
 -10   0  14        167.58        162.36        12.26 o
  -8   0  14       1103.40       1075.69        34.06 o
  -6   0  14        909.15        883.27        29.88 o
  -4   0  14       1514.27       1536.65        41.77 o
  -2   0  14        288.94        276.54        10.10 o
   0   0  14        625.24        600.64        15.29 o
   2   0  14       6666.51       6458.17        84.86 o
   4   0  14       5642.86       5410.35        59.80 o
   6   0  14        479.91        440.02        14.31 o
   8   0  14         32.29         20.82         5.08 o
  10   0  14          6.21          9.23         4.92 o
  12   0  14        202.52        231.65        18.31 o
  14   0  14          4.21         15.04         7.22 o
 -16   1  14         40.20         53.48         7.48 o
 -15   1  14          3.96          1.19         7.42 o
 -14   1  14          9.82         18.74         5.18 o
 -13   1  14         20.10         26.66         5.88 o
 -12   1  14        221.81        241.02        29.92 o
 -11   1  14         53.44         46.32         5.90 o
 -10   1  14         92.57         99.09         6.87 o
  -9   1  14        424.35        390.00        13.64 o
  -8   1  14          1.10          6.16         3.16 o
  -7   1  14        458.47        450.80        20.54 o
  -6   1  14        116.03        124.08         7.60 o
  -5   1  14         48.92         55.97         7.28 o
  -4   1  14         90.92         91.74         5.27 o
  -3   1  14        183.13        209.09         7.68 o
  -2   1  14        106.44        115.43         4.58 o
  -1   1  14        124.10        126.32         3.80 o
   0   1  14         17.12         15.51         1.81 o
   1   1  14         22.48         25.09         2.78 o
   2   1  14        152.02        137.95         5.84 o
   3   1  14       1259.18       1274.42        26.88 o
   4   1  14        953.28        927.19        14.83 o
   5   1  14        124.43        128.90         4.57 o
   6   1  14        736.11        726.85        13.11 o
   7   1  14         49.97         51.35         3.55 o
   8   1  14        115.06        123.52         6.27 o
   9   1  14        101.18         79.21         7.00 o
  10   1  14        136.47        130.09         9.20 o
  11   1  14        119.81         97.11         8.31 o
  12   1  14         51.33         59.75         7.24 o
  13   1  14         23.27         22.26         5.31 o
  14   1  14         58.62         57.56         7.27 o
 -16   2  14          3.74          7.04         5.08 o
 -15   2  14         69.19         90.04        13.86 o
 -14   2  14         49.71         52.86         7.05 o
 -13   2  14         21.55         32.97         7.88 o
 -12   2  14        316.74        328.36        16.47 o
 -11   2  14         32.92         25.65         6.69 o
 -10   2  14         77.17         72.45         6.45 o
  -9   2  14         82.85         90.28        15.91 o
  -8   2  14        233.26        247.08        15.63 o
  -7   2  14        834.86        826.93        29.99 o
  -6   2  14         29.20         26.74         4.10 o
  -5   2  14         14.12          5.67         2.41 o
  -4   2  14        589.17        539.74        25.32 o
  -3   2  14        521.06        500.60        12.68 o
  -2   2  14        422.00        390.79        17.40 o
  -1   2  14         23.78         18.92         1.73 o
   0   2  14        654.54        637.48        10.62 o
   1   2  14       1976.88       2006.39        27.83 o
   2   2  14       1792.03       1738.63        18.81 o
   3   2  14         42.55         37.39         2.08 o
   4   2  14       2826.30       2797.52        36.64 o
   5   2  14       2347.49       2357.49        32.73 o
   6   2  14        608.85        626.80        17.40 o
   7   2  14        120.02        125.74         7.63 o
   8   2  14        176.83        179.57         9.28 o
   9   2  14         83.92         65.71         5.85 o
  10   2  14         58.49         56.65         9.25 o
  11   2  14        350.31        391.06        23.72 o
  12   2  14         28.96         27.59         8.23 o
  13   2  14         29.09         26.03         7.71 o
  14   2  14         75.37         74.89        11.76 o
 -16   3  14          0.61          8.48         4.62 o
 -15   3  14         47.50         56.38         9.59 o
 -14   3  14        124.55        136.35        14.32 o
 -13   3  14         53.13         65.78         9.92 o
 -12   3  14         24.63         25.85         4.55 o
 -11   3  14         31.68         29.06         4.57 o
 -10   3  14         93.95         97.40         6.28 o
  -9   3  14          1.64          5.64         2.50 o
  -8   3  14        328.72        347.88         8.66 o
  -7   3  14         29.09         30.78         2.97 o
  -6   3  14        127.85        112.98         6.76 o
  -5   3  14         75.75         61.12         4.71 o
  -4   3  14        147.50        145.22         6.90 o
  -3   3  14         68.58         71.35         5.03 o
  -2   3  14        158.59        138.85         4.65 o
  -1   3  14        270.27        281.01         8.20 o
   0   3  14        122.53        118.93         4.06 o
   1   3  14         24.27         28.79         3.07 o
   2   3  14        466.52        454.92        14.89 o
   3   3  14         92.83         96.74         5.32 o
   4   3  14        727.34        706.61        15.12 o
   5   3  14        847.31        873.21        25.81 o
   6   3  14        135.42        146.04         8.53 o
   7   3  14          9.40         15.47         3.77 o
   8   3  14        385.94        363.17        13.71 o
   9   3  14        236.90        226.66        17.81 o
  10   3  14         71.36         94.82        11.50 o
  11   3  14          4.73          1.30         5.23 o
  12   3  14         57.04         60.08        11.18 o
  13   3  14         18.93         15.29         7.10 o
  14   3  14          0.03         -5.61         5.93 o
 -16   4  14         42.17         34.27         8.32 o
 -15   4  14         19.31         37.32         6.36 o
 -14   4  14          0.03         -0.80         4.58 o
 -13   4  14         51.08         55.19        12.35 o
 -12   4  14         27.27         26.14         3.85 o
 -11   4  14        161.38        177.85         6.72 o
 -10   4  14        149.33        152.40         6.14 o
  -9   4  14         61.59         68.17         4.27 o
  -8   4  14        554.85        583.82        18.10 o
  -7   4  14          8.38          6.74         2.08 o
  -6   4  14        203.64        204.32         6.98 o
  -5   4  14         11.43          8.46         2.11 o
  -4   4  14         52.93         57.30         3.60 o
  -3   4  14         24.44         21.18         2.33 o
  -2   4  14       1457.51       1437.71        18.07 o
  -1   4  14        268.18        255.79         8.01 o
   0   4  14       1472.96       1473.56        23.00 o
   1   4  14        580.94        576.60        15.74 o
   2   4  14        225.57        218.65         6.84 o
   3   4  14         76.29         71.54         3.97 o
   4   4  14         62.94         67.72         3.91 o
   5   4  14         40.52         37.32         3.88 o
   6   4  14        557.60        598.50        28.05 o
   7   4  14        357.72        376.16        16.25 o
   8   4  14        465.88        449.91        23.54 o
   9   4  14         57.11         76.57        12.94 o
  10   4  14         20.93         19.11         6.01 o
  11   4  14          0.14         -3.01         5.55 o
  12   4  14          2.16         -8.90         6.97 o
  13   4  14         52.71         51.04        10.61 o
 -15   5  14          0.03          6.24         5.78 o
 -14   5  14          8.63          4.45         6.80 o
 -13   5  14          1.82          3.29         2.31 o
 -12   5  14         47.96         53.60         4.04 o
 -11   5  14         46.42         45.74         3.73 o
 -10   5  14         99.34         90.81         5.55 o
  -9   5  14        153.59        161.54         7.07 o
  -8   5  14         56.56         57.90         4.32 o
  -7   5  14          3.90          4.94         1.99 o
  -6   5  14          9.20          6.24         3.05 o
  -5   5  14          1.43          4.16         2.86 o
  -4   5  14         13.64          9.75         2.85 o
  -3   5  14          0.02          1.14         2.93 o
  -2   5  14         14.11         19.34         4.65 o
  -1   5  14        111.36        111.18         7.75 o
   0   5  14          4.37          1.52         2.12 o
   1   5  14        191.39        188.69         6.68 o
   2   5  14        117.68        121.45         5.45 o
   3   5  14        100.87         88.95         4.69 o
   4   5  14          3.91          1.26         2.00 o
   5   5  14         17.46         16.02         3.20 o
   6   5  14         71.84         63.86         6.13 o
   7   5  14        879.72        861.92        41.49 o
   8   5  14         14.17         14.13         5.95 o
   9   5  14         25.29         30.54         7.52 o
  10   5  14        223.76        221.58        18.39 o
  11   5  14         41.73         34.82         8.26 o
  12   5  14         39.75         51.47         9.98 o
 -14   6  14          2.60         -1.42         6.46 o
 -13   6  14          7.80          5.20         2.89 o
 -12   6  14          0.39         -3.38         3.29 o
 -11   6  14          9.85          6.54         3.25 o
 -10   6  14          0.18          5.57         3.21 o
  -9   6  14         55.39         66.39         6.20 o
  -8   6  14        120.33        122.31        11.22 o
  -7   6  14         33.79         23.96         4.87 o
  -6   6  14        211.03        240.64        12.75 o
  -5   6  14         36.47         29.74         4.24 o
  -4   6  14        367.21        396.55        16.02 o
  -3   6  14       1179.91       1177.52        28.76 o
  -2   6  14        579.56        581.12        20.11 o
  -1   6  14         36.25         38.07         5.25 o
   0   6  14        773.22        761.79        17.77 o
   1   6  14         24.09         24.18         3.68 o
   2   6  14        130.57        133.89         7.22 o
   3   6  14          0.03          1.92         2.05 o
   4   6  14         20.09         13.29         2.49 o
   5   6  14          0.03         -3.42         2.69 o
   6   6  14        242.90        238.52        11.93 o
   7   6  14         11.33         16.12         4.23 o
   8   6  14        136.96        133.61        13.57 o
   9   6  14        408.59        436.99        25.78 o
  10   6  14        117.76        126.30        14.93 o
  11   6  14          4.19          3.07         5.61 o
 -13   7  14          2.40        -12.37         6.19 o
 -12   7  14          6.62          9.13         3.40 o
 -11   7  14         46.85         48.36         5.90 o
 -10   7  14         82.04         79.92         8.54 o
  -9   7  14         10.73         12.68         5.41 o
  -8   7  14          3.60          7.23         3.48 o
  -7   7  14         18.64         29.41         4.55 o
  -6   7  14          5.78         11.50         4.36 o
  -5   7  14          0.68          0.00         3.55 o
  -4   7  14          0.01          6.72         4.36 o
  -3   7  14        258.32        279.74        13.91 o
  -2   7  14          8.00          5.63         5.40 o
  -1   7  14         29.23         22.54         5.21 o
   0   7  14          1.25         -1.43         2.78 o
   1   7  14          1.99          0.47         2.76 o
   2   7  14          5.03          5.29         3.25 o
   3   7  14         18.42         19.78         3.49 o
   4   7  14          0.15          3.62         3.77 o
   5   7  14         28.15         23.48         3.75 o
   6   7  14          0.05          1.04         2.91 o
   7   7  14          0.88          6.15         5.16 o
   8   7  14        221.44        235.27        19.11 o
   9   7  14         97.83         95.08        12.62 o
  10   7  14          9.97          1.93         5.60 o
 -11   8  14          3.99         17.09         7.67 o
 -10   8  14         14.61         17.54         4.16 o
  -9   8  14         13.11          9.60         4.14 o
  -8   8  14         29.17         38.63         6.67 o
  -7   8  14          0.98          7.57         7.29 o
  -6   8  14         65.54         72.03        12.03 o
  -5   8  14        147.83        163.58        14.93 o
  -4   8  14        319.06        354.98        25.56 o
  -3   8  14          8.96          5.72         4.18 o
  -2   8  14         69.22         77.64         6.56 o
  -1   8  14        128.72        125.60         7.92 o
   0   8  14          6.95          3.47         4.35 o
   1   8  14          7.61          3.40         2.81 o
   2   8  14          1.15          4.59         5.15 o
   3   8  14         21.86         19.49         3.72 o
   4   8  14         80.95         90.26        10.90 o
   5   8  14         43.37         44.86        13.43 o
   6   8  14          7.75          8.58         3.19 o
   7   8  14         29.24         23.71         5.42 o
   8   8  14         82.32         86.59        12.60 o
  -7   9  14          3.46          1.04         4.37 o
  -6   9  14          6.74         15.97         4.98 o
  -5   9  14        207.96        244.52        14.74 o
  -4   9  14          0.34          5.89         3.52 o
  -3   9  14         63.31         75.13         6.90 o
  -2   9  14          0.04          5.64         3.38 o
  -1   9  14         30.48         17.40         3.76 o
   0   9  14          2.14          3.75         2.94 o
   1   9  14         20.14         21.84         4.19 o
   2   9  14         21.47         25.21         4.23 o
   3   9  14         82.23         79.43         8.63 o
   4   9  14          5.69         15.99         6.77 o
   5   9  14         16.02         15.00         5.47 o
   6   9  14         46.82         41.30         5.12 o
   7   9  14          5.02        -11.41         6.89 o
  -2  10  14         56.64         46.86         9.84 o
  -1  10  14         20.02         15.93         6.42 o
   0  10  14          0.15          0.58         4.38 o
   1  10  14         15.01         14.94         6.76 o
 -15   0  15         34.42         29.28         8.25 o
 -13   0  15          9.64         13.06         6.39 o
 -11   0  15         61.24         62.66         7.92 o
  -9   0  15        209.57        189.50        13.78 o
  -7   0  15        962.47        963.20        32.48 o
  -5   0  15        272.01        227.09        14.81 o
  -3   0  15          2.16          0.41         2.58 o
  -1   0  15        619.99        570.94        15.42 o
   1   0  15          4.74         -0.07         4.36 o
   3   0  15       7556.26       7419.53       120.69 o
   5   0  15        237.94        250.71        10.27 o
   7   0  15        204.77        215.94         9.85 o
   9   0  15         38.82         37.20         4.55 o
  11   0  15          3.36          0.43         5.49 o
  13   0  15        391.27        404.31        25.40 o
 -16   1  15          2.30         -0.57         7.16 o
 -15   1  15         30.92         30.78         5.99 o
 -14   1  15         12.77         23.37         7.51 o
 -13   1  15         90.83         85.81        12.09 o
 -12   1  15          4.19          7.94         3.63 o
 -11   1  15        129.38        138.74         9.03 o
 -10   1  15         32.13         31.02         4.50 o
  -9   1  15        304.04        299.76        17.62 o
  -8   1  15         72.94         87.97         6.93 o
  -7   1  15        682.34        677.08        18.95 o
  -6   1  15         69.70         61.48         5.87 o
  -5   1  15        995.87        916.94        18.00 o
  -4   1  15        125.41        110.76         7.04 o
  -3   1  15       1399.35       1224.88        19.55 o
  -2   1  15         53.20         53.83         3.43 o
  -1   1  15        441.87        441.83         9.45 o
   0   1  15         38.24         36.14         3.14 o
   1   1  15          2.61         -0.01         2.07 o
   2   1  15        124.35        122.82         4.06 o
   3   1  15        171.90        184.68         5.08 o
   4   1  15         87.73         90.10         3.33 o
   5   1  15        118.24        114.94         4.37 o
   6   1  15         33.82         26.26         2.75 o
   7   1  15        144.90        144.02         5.83 o
   8   1  15         78.12         65.58         4.96 o
   9   1  15         32.01         28.97         3.39 o
  10   1  15          4.86          9.28         3.95 o
  11   1  15        205.57        217.32        14.86 o
  12   1  15         17.14         18.91         5.11 o
  13   1  15        185.20        196.88        12.63 o
  14   1  15        105.64        118.47        17.20 o
 -16   2  15          9.05          6.15         4.37 o
 -15   2  15        215.72        268.77        15.57 o
 -14   2  15        159.61        192.16        17.58 o
 -13   2  15          4.18         10.12         5.63 o
 -12   2  15          0.64         -1.90         2.98 o
 -11   2  15          6.00         -3.21         3.17 o
 -10   2  15        848.78        887.34        51.73 o
  -9   2  15        156.81        174.17        17.78 o
  -8   2  15        146.19        158.43        13.01 o
  -7   2  15          0.08          9.24         3.58 o
  -6   2  15         71.48         81.53         7.45 o
  -5   2  15        107.79         89.56         5.54 o
  -4   2  15         16.18         16.39         3.18 o
  -3   2  15        922.48        810.20        17.00 o
  -2   2  15         17.39         12.25         3.16 o
  -1   2  15         50.22         47.79         2.53 o
   0   2  15         99.65        115.55         4.51 o
   1   2  15       2637.67       2700.29        42.58 o
   2   2  15        517.79        537.46         8.97 o
   3   2  15          7.60          6.17         2.23 o
   4   2  15         70.47         79.86         5.37 o
   5   2  15       1043.26       1056.26        22.99 o
   6   2  15        233.54        221.60        10.33 o
   7   2  15         44.62         49.82         5.24 o
   8   2  15        158.60        149.00        11.69 o
   9   2  15          1.14         -3.62         4.66 o
  10   2  15          1.59         -3.01         5.40 o
  11   2  15         40.26         36.71         7.99 o
  12   2  15          0.01          0.18         4.85 o
  13   2  15          1.81         -7.16         6.53 o
 -16   3  15          0.04         -3.72         5.65 o
 -15   3  15         14.04         12.05        13.43 o
 -14   3  15          8.61         23.40         7.31 o
 -13   3  15         31.59         35.54         7.93 o
 -12   3  15         12.72          7.02         5.50 o
 -11   3  15          5.96          3.29         2.70 o
 -10   3  15          9.61          9.79         3.56 o
  -9   3  15        111.56        105.96         6.33 o
  -8   3  15        141.56        132.59         6.18 o
  -7   3  15        712.83        701.20        19.31 o
  -6   3  15          5.15          3.48         3.35 o
  -5   3  15        202.93        214.23        17.11 o
  -4   3  15         69.42         54.11         5.05 o
  -3   3  15        113.08        128.48         6.63 o
  -2   3  15          6.20          1.86         4.87 o
  -1   3  15        450.28        401.39         7.96 o
   0   3  15         17.91         12.98         2.61 o
   1   3  15       1514.40       1513.68        28.16 o
   2   3  15         39.26         44.15         3.79 o
   3   3  15        291.82        306.50         9.42 o
   4   3  15         13.52         15.01         4.18 o
   5   3  15        115.18        117.46         6.34 o
   6   3  15        108.45         99.17         7.29 o
   7   3  15         28.83         43.60         5.08 o
   8   3  15          8.95         11.31         3.63 o
   9   3  15        259.25        288.29        18.30 o
  10   3  15        191.71        229.35        18.23 o
  11   3  15         39.47         42.34         9.07 o
  12   3  15         24.53         32.83         8.78 o
  13   3  15         11.32          9.95         5.48 o
 -15   4  15          2.42          1.58         4.10 o
 -14   4  15         15.56         13.31         4.45 o
 -13   4  15        119.25        139.66        18.85 o
 -12   4  15          0.05          1.94         2.33 o
 -11   4  15         64.85         65.19         4.76 o
 -10   4  15         37.34         35.34         3.36 o
  -9   4  15         46.80         43.57         3.60 o
  -8   4  15         21.65         31.38         3.45 o
  -7   4  15         13.84         15.57         2.89 o
  -6   4  15          0.40          1.40         1.83 o
  -5   4  15         19.35         20.94         3.16 o
  -4   4  15        188.86        187.95         6.80 o
  -3   4  15         74.96         69.34         3.90 o
  -2   4  15          0.89          0.49         3.21 o
  -1   4  15       2076.74       1978.49        28.20 o
   0   4  15          8.74         13.70         2.55 o
   1   4  15         94.15         90.72         4.52 o
   2   4  15        123.48        115.22         5.09 o
   3   4  15          6.68          7.12         1.95 o
   4   4  15        206.40        201.39         8.18 o
   5   4  15          7.45         12.27         2.88 o
   6   4  15        159.92        163.86         9.24 o
   7   4  15        656.29        624.93        27.50 o
   8   4  15        234.91        249.76        17.48 o
   9   4  15        405.14        479.66        26.58 o
  10   4  15          8.17          7.87         5.31 o
  11   4  15          3.23         10.38         6.80 o
  12   4  15          6.49         -4.92         6.19 o
 -14   5  15          3.91          8.61         3.32 o
 -13   5  15          3.03         -4.51         3.22 o
 -12   5  15         20.49         26.93         3.29 o
 -11   5  15        102.26        105.87         5.51 o
 -10   5  15         32.83         24.60         3.23 o
  -9   5  15        531.41        550.96        18.37 o
  -8   5  15         62.61         58.11         6.58 o
  -7   5  15        116.95        101.57         6.91 o
  -6   5  15          9.96          9.30         2.90 o
  -5   5  15        128.29        113.79         7.09 o
  -4   5  15          2.70          4.16         2.84 o
  -3   5  15          0.05         -3.00         3.91 o
  -2   5  15          3.99          4.49         3.48 o
  -1   5  15        623.97        616.74        18.95 o
   0   5  15        103.59         97.28         5.62 o
   1   5  15         67.94         64.69         4.38 o
   2   5  15         14.06          8.19         2.19 o
   3   5  15        132.03        138.93         5.96 o
   4   5  15         29.84         26.84         2.89 o
   5   5  15         26.89         27.58         3.76 o
   6   5  15        130.10        128.07         8.51 o
   7   5  15          0.16          2.18         3.32 o
   8   5  15        220.34        237.71        18.09 o
   9   5  15        134.91        136.66        14.36 o
  10   5  15          0.02         -5.80         5.26 o
  11   5  15          3.54          4.20         4.75 o
  12   5  15         30.07         21.98         6.53 o
 -13   6  15         21.41         16.13         3.80 o
 -12   6  15          0.30         -3.87         3.18 o
 -11   6  15         69.79         92.36         7.33 o
 -10   6  15          2.85          5.06         3.34 o
  -9   6  15          6.79          5.28         3.11 o
  -8   6  15         16.27         18.92         3.95 o
  -7   6  15          4.72          2.66         4.51 o
  -6   6  15          0.22          2.54         2.98 o
  -5   6  15          0.06         -0.92         4.77 o
  -4   6  15          0.02         -3.44         3.58 o
  -3   6  15        113.46        107.96        13.41 o
  -2   6  15        572.08        581.10        34.14 o
  -1   6  15          0.34          6.43         3.68 o
   0   6  15         46.14         49.83         5.16 o
   1   6  15         40.64         39.21         3.69 o
   2   6  15        205.54        196.64         7.43 o
   3   6  15         20.90         21.63         2.96 o
   4   6  15         43.71         40.68         4.48 o
   5   6  15         45.70         38.46         4.48 o
   6   6  15         69.78         71.07         7.43 o
   7   6  15         58.41         55.37         9.08 o
   8   6  15        139.54        157.81        15.35 o
   9   6  15        236.61        218.53        18.41 o
  10   6  15        177.74        176.96        17.04 o
  11   6  15         64.52         56.05        10.41 o
 -13   7  15         12.40          9.09         6.32 o
 -12   7  15         50.29         37.87         8.43 o
 -11   7  15        126.54        119.31         8.21 o
 -10   7  15         66.05         56.63         6.18 o
  -9   7  15         36.03         38.54         5.21 o
  -8   7  15         22.53         21.07         4.20 o
  -7   7  15          4.04         -0.23         4.04 o
  -6   7  15          9.44         12.24         4.58 o
  -5   7  15          8.20          5.54         5.99 o
  -4   7  15         70.63         79.50         8.17 o
  -3   7  15        562.65        523.89        19.45 o
  -2   7  15          2.40          8.94         3.97 o
  -1   7  15          0.06          2.30         3.00 o
   0   7  15         25.53         33.27         5.92 o
   1   7  15         38.30         38.94         4.55 o
   2   7  15         56.85         61.36         5.50 o
   3   7  15         61.18         66.01         4.72 o
   4   7  15         24.10         24.33         4.02 o
   5   7  15        147.58        155.43         8.38 o
   6   7  15        263.70        264.19        13.30 o
   7   7  15         63.08         66.05         9.36 o
   8   7  15        107.69         89.32        12.12 o
   9   7  15        188.03        165.86        16.98 o
  10   7  15         16.61         16.11         8.12 o
 -10   8  15          4.50         12.95         6.77 o
  -9   8  15         37.91         38.65         6.94 o
  -8   8  15          4.62         12.22         4.68 o
  -7   8  15         64.44         73.46         8.55 o
  -6   8  15          2.25          3.22         4.36 o
  -5   8  15        230.08        239.31        18.02 o
  -4   8  15        148.40        135.14        10.66 o
  -3   8  15        113.74        135.63        13.67 o
  -2   8  15         50.24         56.83         5.64 o
  -1   8  15         37.44         39.12         4.99 o
   0   8  15          0.32          2.80         2.66 o
   1   8  15          0.49          1.28         3.72 o
   2   8  15        116.77        110.57         7.45 o
   3   8  15         35.83         17.29         3.60 o
   4   8  15         30.64         33.11         4.86 o
   5   8  15         14.65         20.91         8.29 o
   6   8  15         35.80         27.70         5.41 o
   7   8  15         22.46         26.95         9.65 o
   8   8  15         18.66          7.80         5.22 o
  -6   9  15          7.59          5.32         5.80 o
  -5   9  15        196.03        200.66        13.33 o
  -4   9  15         42.96         44.32         5.50 o
  -3   9  15          0.19          1.78         3.34 o
  -2   9  15          0.36          3.62         2.95 o
  -1   9  15          4.70          7.35         3.50 o
   0   9  15          4.68          3.70         3.18 o
   1   9  15          2.22          0.75         3.13 o
   2   9  15          0.73          3.59         7.93 o
   3   9  15        124.63        131.34        10.69 o
   4   9  15          0.21          1.00         3.44 o
   5   9  15         59.07         73.92         7.06 o
   6   9  15          0.10          3.59         7.28 o
   7   9  15         25.28          8.70         5.88 o
  -1  10  15          9.61         10.98         5.96 o
   0  10  15         85.24         82.47        12.27 o
 -16   0  16        270.22        310.54        23.68 o
 -14   0  16        173.97        235.85        19.86 o
 -12   0  16         14.38          9.82         4.31 o
 -10   0  16         91.39         73.44         8.87 o
  -8   0  16         19.25         22.18         5.63 o
  -6   0  16        779.74        812.06        30.28 o
  -4   0  16        358.59        356.29        12.81 o
  -2   0  16        121.45        155.21         8.07 o
   0   0  16        354.98        313.08        17.27 o
   2   0  16        394.17        370.90         9.67 o
   4   0  16        330.84        345.84        11.03 o
   6   0  16        119.55        135.38         7.94 o
   8   0  16         92.27        106.39         7.35 o
  10   0  16         21.01         19.11         6.42 o
  12   0  16         52.64         58.42        10.74 o
 -16   1  16         27.42         23.40         8.45 o
 -15   1  16          1.56         11.88         5.56 o
 -14   1  16          1.08          0.79         4.20 o
 -13   1  16         33.25         29.86         8.34 o
 -12   1  16         34.58         29.09         5.11 o
 -11   1  16          5.34          7.48         3.46 o
 -10   1  16        149.62        135.03         8.57 o
  -9   1  16        136.51        140.52         8.83 o
  -8   1  16          5.37          1.31         7.52 o
  -7   1  16          9.69          3.65         3.07 o
  -6   1  16        150.99        128.32         6.71 o
  -5   1  16        287.14        240.59         8.96 o
  -4   1  16        503.27        404.54        11.93 o
  -3   1  16         75.78         61.81         3.93 o
  -2   1  16          2.39          1.52         1.89 o
  -1   1  16        313.86        268.11         7.43 o
   0   1  16          0.60          1.32         1.32 o
   1   1  16        129.34        133.98         7.52 o
   2   1  16         52.41         48.62         2.81 o
   3   1  16         88.08         77.47         3.52 o
   4   1  16        176.70        169.71         5.09 o
   5   1  16         35.82         32.49         2.67 o
   6   1  16         37.70         35.26         3.10 o
   7   1  16         36.95         39.38         3.31 o
   8   1  16         79.21         80.76         5.52 o
   9   1  16          4.40         -0.01         3.12 o
  10   1  16        269.03        297.07        18.59 o
  11   1  16         32.14         24.12        12.74 o
  12   1  16        362.73        418.97        30.86 o
  13   1  16          2.39         14.95         5.46 o
 -16   2  16          4.57         -1.05         5.56 o
 -15   2  16          0.25          8.93         5.07 o
 -14   2  16        127.90        157.82        16.43 o
 -13   2  16          9.43          5.17         5.33 o
 -12   2  16        102.55        111.70        11.06 o
 -11   2  16         42.84         47.78         5.83 o
 -10   2  16        100.75        114.14         8.24 o
  -9   2  16          0.84          7.68         5.20 o
  -8   2  16        284.66        311.69        18.06 o
  -7   2  16          5.48          8.97         3.57 o
  -6   2  16        283.02        287.66        10.08 o
  -5   2  16         14.03         15.31         3.12 o
  -4   2  16        826.97        833.52        17.75 o
  -3   2  16        167.25        170.82         7.70 o
  -2   2  16          1.10         -0.16         1.80 o
  -1   2  16         23.25         26.40         2.75 o
   0   2  16          7.67          7.28         1.52 o
   1   2  16          2.61         -2.10         2.74 o
   2   2  16        152.70        142.15         5.50 o
   3   2  16        201.18        198.40         6.60 o
   4   2  16        192.31        214.53         8.05 o
   5   2  16        226.12        222.26         8.42 o
   6   2  16         21.60         15.46         3.37 o
   7   2  16         31.87         31.53         4.41 o
   8   2  16         34.43         38.11        10.50 o
   9   2  16         20.23         24.66         6.89 o
  10   2  16        108.16        128.32        13.28 o
  11   2  16          1.69          1.93         6.11 o
  12   2  16         69.44         85.67        12.75 o
  13   2  16          2.58          8.64         5.87 o
 -15   3  16          5.27         -0.74         4.21 o
 -14   3  16         15.36          8.55         5.76 o
 -13   3  16         34.33         38.98         8.55 o
 -12   3  16         28.14         31.65         5.38 o
 -11   3  16         18.77         11.68         4.68 o
 -10   3  16         25.97         32.74         4.28 o
  -9   3  16         19.78         10.96         4.11 o
  -8   3  16         26.06         20.16         3.35 o
  -7   3  16        117.28        107.66         6.27 o
  -6   3  16         65.84         56.86         5.08 o
  -5   3  16          0.01         -0.37         2.37 o
  -4   3  16          0.62         -2.42         2.17 o
  -3   3  16        303.09        289.89        10.36 o
  -2   3  16        150.52        145.34        10.41 o
  -1   3  16        563.73        526.33        12.27 o
   0   3  16         13.42          9.62         2.59 o
   1   3  16          0.96         -0.36         3.67 o
   2   3  16         40.96         31.58         3.31 o
   3   3  16         29.86         31.33         3.55 o
   4   3  16         11.14         10.33         2.72 o
   5   3  16         40.43         42.66         4.17 o
   6   3  16        311.83        327.38        13.26 o
   7   3  16         31.33         25.89         4.33 o
   8   3  16         93.65        101.40         7.66 o
   9   3  16         40.43         46.19         8.92 o
  10   3  16        239.79        306.18        21.47 o
  11   3  16          5.93          4.85         4.80 o
  12   3  16          0.24         -4.65         6.53 o
  13   3  16         60.11         53.14        10.49 o
 -15   4  16          2.36         -2.18         4.80 o
 -14   4  16          0.89          3.35         3.89 o
 -13   4  16         42.07         58.43         7.18 o
 -12   4  16        300.93        306.07        13.56 o
 -11   4  16         52.27         43.24         4.11 o
 -10   4  16        150.36        164.26         7.38 o
  -9   4  16         22.76         12.59         2.43 o
  -8   4  16        190.00        185.96         6.72 o
  -7   4  16         92.56         96.48         4.85 o
  -6   4  16         63.43         68.70         4.40 o
  -5   4  16         77.02         82.96         4.62 o
  -4   4  16          0.44         -0.10         2.72 o
  -3   4  16        295.02        278.12        10.28 o
  -2   4  16        297.60        272.65        12.47 o
  -1   4  16        276.29        289.11        12.49 o
   0   4  16          5.31          0.79         2.04 o
   1   4  16         29.13         21.85         2.52 o
   2   4  16         38.71         42.44         5.62 o
   3   4  16        390.47        369.14        11.21 o
   4   4  16          1.50         -1.68         2.36 o
   5   4  16          1.37          0.07         2.33 o
   6   4  16         61.32         69.34         6.69 o
   7   4  16        521.08        552.64        18.55 o
   8   4  16         37.42         51.03         6.01 o
   9   4  16         86.02         92.36        12.08 o
  10   4  16         44.91         62.05         9.98 o
  11   4  16         35.86         32.90         9.16 o
  12   4  16         18.04         13.63         6.52 o
 -13   5  16          7.70         13.18         5.29 o
 -12   5  16          6.22         13.80         5.28 o
 -11   5  16          0.97          3.18         3.09 o
 -10   5  16          0.13          6.25         3.22 o
  -9   5  16          2.79          6.64         3.91 o
  -8   5  16         23.12         25.16         4.08 o
  -7   5  16          2.17         -1.00         3.36 o
  -6   5  16         28.33         21.73         3.76 o
  -5   5  16        130.38        115.11         7.26 o
  -4   5  16          9.22          4.10         2.85 o
  -3   5  16        195.67        184.36        10.57 o
  -2   5  16         35.28         27.32         4.78 o
  -1   5  16         15.98         14.95         4.01 o
   0   5  16        244.49        239.15        27.55 o
   1   5  16        228.76        216.39         7.41 o
   2   5  16        136.94        139.64         5.97 o
   3   5  16          5.65          3.78         2.03 o
   4   5  16          0.03         -0.48         2.75 o
   5   5  16          3.58          0.45         2.51 o
   6   5  16         25.53         15.50         3.63 o
   7   5  16        117.74        105.98        11.84 o
   8   5  16        184.94        209.21        16.80 o
   9   5  16          3.35          5.78         5.07 o
  10   5  16         42.77         60.38        10.85 o
  11   5  16         54.70         69.07        11.07 o
 -13   6  16         11.66         13.94         5.94 o
 -12   6  16         36.23         33.51         5.04 o
 -11   6  16        141.82        164.07         8.36 o
 -10   6  16        153.79        167.18         9.62 o
  -9   6  16         19.86         19.87         3.88 o
  -8   6  16         15.35          6.29         3.13 o
  -7   6  16         26.88         27.34         5.86 o
  -6   6  16          6.84          1.50         3.07 o
  -5   6  16          0.01         -1.61         3.77 o
  -4   6  16          0.46         -6.76         5.59 o
  -3   6  16         24.43         21.02         4.69 o
  -2   6  16          0.11          2.01         3.28 o
  -1   6  16         12.00          9.48         3.48 o
   0   6  16        175.83        200.47         9.25 o
   1   6  16        283.13        283.24        10.84 o
   2   6  16         99.79        102.20         5.52 o
   3   6  16         31.41         30.52         3.38 o
   4   6  16          5.28          4.16         2.57 o
   5   6  16         99.12         93.78         7.34 o
   6   6  16         73.94         94.72         7.96 o
   7   6  16         10.16         15.39         6.20 o
   8   6  16         20.26         32.13         7.95 o
   9   6  16        167.96        140.82        15.34 o
  10   6  16          6.92         -2.60         5.07 o
 -12   7  16          2.16          7.96         5.24 o
 -11   7  16         14.75          7.82         5.49 o
 -10   7  16         14.72         17.97         4.38 o
  -9   7  16          9.86          8.78         4.48 o
  -8   7  16          0.00         -4.98         3.78 o
  -7   7  16         45.91         56.40         7.10 o
  -6   7  16          0.12         -4.12         4.42 o
  -5   7  16        105.46        110.96         9.38 o
  -4   7  16          5.44          5.48         3.91 o
  -3   7  16         54.88         65.91        10.03 o
  -2   7  16          4.39         16.30         5.11 o
  -1   7  16         74.57         79.10         6.46 o
   0   7  16          0.89         -4.95         3.54 o
   1   7  16          1.50         -0.41         2.82 o
   2   7  16        270.80        263.42        10.96 o
   3   7  16        266.02        266.84        10.99 o
   4   7  16         10.33          8.19         3.42 o
   5   7  16          1.91          9.54         3.32 o
   6   7  16          7.87          7.10         3.19 o
   7   7  16          5.57         11.20         6.22 o
   8   7  16         33.09         35.20         8.64 o
   9   7  16          6.16         -0.30         5.30 o
  -8   8  16         30.81         43.33         7.37 o
  -7   8  16          7.41         -1.29         3.77 o
  -6   8  16          5.14         -2.00         5.10 o
  -5   8  16          8.18          9.44         4.12 o
  -4   8  16          0.62         -1.02         5.38 o
  -3   8  16          2.25          2.88         5.29 o
  -2   8  16          7.54         13.71         3.72 o
  -1   8  16         39.27         28.72         5.66 o
   0   8  16        142.42        142.74         8.63 o
   1   8  16          1.44         -0.34         2.75 o
   2   8  16          3.53          8.61         4.66 o
   3   8  16        124.16        132.27        10.56 o
   4   8  16          9.29         18.38         7.95 o
   5   8  16         30.71         27.79         7.70 o
   6   8  16         10.90         19.48         5.39 o
   7   8  16         35.42         31.21         7.28 o
  -4   9  16          5.40          3.81         5.12 o
  -3   9  16        121.23        117.29        10.48 o
  -2   9  16          2.55         11.19         3.97 o
  -1   9  16          2.83          3.61         3.35 o
   0   9  16          0.35         -0.83         4.39 o
   1   9  16          7.76          3.77         3.86 o
   2   9  16          1.62         -3.72         4.97 o
   3   9  16          2.57          3.40         5.98 o
   4   9  16        108.50        112.43        13.88 o
   5   9  16         21.61         30.84         8.13 o
 -15   0  17         63.37         65.81        11.58 o
 -13   0  17         29.64         42.55         9.56 o
 -11   0  17         24.12          6.81         4.67 o
  -9   0  17          0.00         -4.43         5.15 o
  -7   0  17          4.49         -1.48         4.96 o
  -5   0  17         21.61         27.27         4.22 o
  -3   0  17        861.01        815.92        20.54 o
  -1   0  17         61.18         44.95         4.81 o
   1   0  17        285.18        282.38        17.30 o
   3   0  17         44.43         38.50         3.43 o
   5   0  17        328.96        319.72        19.20 o
   7   0  17        460.70        471.11        15.85 o
   9   0  17        100.92         90.60        11.12 o
  11   0  17         86.87         98.87        12.75 o
  13   0  17        306.56        309.17        23.09 o
 -15   1  17         63.53         89.38        10.90 o
 -14   1  17          3.66          8.83        13.20 o
 -13   1  17         89.77         91.92        12.38 o
 -12   1  17          8.72         14.28         4.27 o
 -11   1  17        116.41        114.52        11.47 o
 -10   1  17        284.79        309.18        13.44 o
  -9   1  17        510.32        528.30        17.80 o
  -8   1  17         24.16         27.58         4.77 o
  -7   1  17        505.16        528.29        17.57 o
  -6   1  17        104.64        101.19         6.18 o
  -5   1  17          0.28          5.76         2.68 o
  -4   1  17        206.56        168.90         6.40 o
  -2   1  17          0.00         -1.94         1.85 o
  -1   1  17        415.88        423.02         9.85 o
   0   1  17         96.54         77.66         4.58 o
   1   1  17       1846.56       1798.79        42.37 o
   2   1  17       1069.53       1060.56        14.41 o
   3   1  17         29.09         27.23         2.35 o
   4   1  17         86.06         81.39         4.37 o
   5   1  17         29.86         26.50         2.82 o
   6   1  17         47.75         46.32         4.25 o
   7   1  17         99.98         94.67         5.84 o
   8   1  17         33.53         37.60         4.48 o
   9   1  17         14.01         16.80         4.00 o
  10   1  17         20.88         11.09         3.95 o
  11   1  17         27.68         22.70         7.11 o
  12   1  17          0.96          2.66         3.62 o
  13   1  17          2.63         10.03         4.45 o
 -15   2  17          0.38         -1.12         5.58 o
 -14   2  17         10.42          4.76         5.80 o
 -13   2  17         31.06         22.96         6.40 o
 -12   2  17          1.63          4.74         4.33 o
 -11   2  17          6.44         13.49         4.33 o
 -10   2  17        145.55        166.16        11.69 o
  -9   2  17         50.19         57.71         6.43 o
  -8   2  17         16.47         18.25         4.15 o
  -7   2  17         34.92         37.08         5.29 o
  -6   2  17         48.05         42.59         4.46 o
  -5   2  17        130.34        126.79         6.92 o
  -4   2  17          8.84         10.19         2.87 o
  -3   2  17          7.33         16.04         3.17 o
  -2   2  17        627.43        590.65        12.05 o
  -1   2  17         68.72         66.72         4.56 o
   0   2  17          3.83          4.24         3.33 o
   1   2  17          0.07         -4.59         2.29 o
   2   2  17        416.45        399.06         9.56 o
   3   2  17        271.29        262.57         8.94 o
   4   2  17         13.95         17.06         2.99 o
   5   2  17         28.45         32.09         3.68 o
   6   2  17         12.23         18.27         5.56 o
   7   2  17        190.84        189.01        10.09 o
   8   2  17         85.08         86.88         8.99 o
   9   2  17         90.50        116.43        12.43 o
  10   2  17          9.69         -0.28         5.86 o
  11   2  17         75.74         76.49        11.11 o
  12   2  17         61.51         72.25        11.38 o
 -15   3  17        104.49         90.64        12.55 o
 -14   3  17         32.20         31.44         7.92 o
 -13   3  17         78.20         83.02        11.73 o
 -12   3  17          4.02          1.43         2.78 o
 -11   3  17        170.99        185.97         9.09 o
 -10   3  17          6.25          4.43         2.75 o
  -9   3  17         26.29         19.41         3.43 o
  -8   3  17          0.83         -0.07         3.69 o
  -7   3  17         44.15         59.87         5.03 o
  -6   3  17        185.55        167.98        10.14 o
  -5   3  17         36.16         44.43         5.54 o
  -4   3  17          1.34         -0.41         3.81 o
  -3   3  17        217.74        245.56        10.95 o
  -2   3  17        864.53        762.25        39.34 o
  -1   3  17        208.73        264.32        18.28 o
   0   3  17         57.37         64.33         9.71 o
   1   3  17          0.81          0.59         2.95 o
   2   3  17         62.23         69.47         5.66 o
   3   3  17        554.74        575.42        14.17 o
   4   3  17         49.00         46.89         4.31 o
   5   3  17        326.34        329.67        10.99 o
   6   3  17        104.10        102.69        13.23 o
   7   3  17          2.00          0.75         3.81 o
   8   3  17          0.03         -2.72         4.04 o
   9   3  17         81.61        113.58        13.19 o
  10   3  17         15.45         34.51         8.66 o
  11   3  17          0.45         -3.57         4.81 o
  12   3  17        229.45        257.52        21.02 o
 -15   4  17          0.07          0.61         4.53 o
 -14   4  17          4.12         -0.65         5.07 o
 -13   4  17          1.66         -6.17         3.57 o
 -12   4  17         86.76         90.34         6.56 o
 -11   4  17          8.86          0.48         3.52 o
 -10   4  17         65.90         68.41         5.66 o
  -9   4  17          0.94          0.54         2.40 o
  -8   4  17          2.03         -3.29         2.27 o
  -7   4  17         26.14         19.44         3.38 o
  -6   4  17         16.94         16.24         3.22 o
  -5   4  17         66.91         67.08         5.69 o
  -4   4  17         12.61          8.87         2.93 o
  -3   4  17         64.33         45.23        10.55 o
  -2   4  17         33.66         35.99         5.28 o
  -1   4  17          1.11         -5.63         6.32 o
   0   4  17         28.64         26.70         6.50 o
   1   4  17        415.51        389.83        24.42 o
   2   4  17          3.62          3.30         2.14 o
   3   4  17         21.42         22.73         3.29 o
   4   4  17         16.13         11.04         3.02 o
   5   4  17        125.30        137.62         7.46 o
   6   4  17         17.69         22.76         4.76 o
   7   4  17          3.83          5.29         3.01 o
   8   4  17          0.25         -0.05         8.59 o
   9   4  17        144.24        164.55        15.54 o
  10   4  17          2.87          9.10         6.40 o
  11   4  17         75.53         99.48        13.81 o
 -12   5  17         16.14         13.63         3.78 o
 -11   5  17          5.16          1.36         3.23 o
 -10   5  17         39.73         40.26         4.32 o
  -9   5  17          9.77          9.03         3.00 o
  -8   5  17         12.02         14.95         3.88 o
  -7   5  17          8.60          7.89         3.99 o
  -6   5  17          0.92          0.99         3.43 o
  -5   5  17        557.30        577.84        16.55 o
  -4   5  17         14.38         22.76         4.89 o
  -3   5  17        582.95        586.01        19.87 o
  -2   5  17         65.75         62.63         7.04 o
  -1   5  17         16.19         26.63         4.90 o
   0   5  17        211.62        166.14        10.00 o
   1   5  17          2.32          0.58         2.32 o
   2   5  17        155.63        147.81         7.68 o
   3   5  17         37.03         42.68         4.32 o
   4   5  17         34.99         33.79         4.54 o
   5   5  17         95.17        103.14         6.65 o
   6   5  17          6.36          3.05         4.58 o
   7   5  17         31.91         32.83         5.25 o
   8   5  17         96.96        106.40         8.80 o
   9   5  17         12.35         17.72         6.51 o
  10   5  17        199.44        224.83        18.63 o
  11   5  17        163.57        191.07        18.29 o
 -12   6  17          0.35         -1.03         5.59 o
 -11   6  17          4.66          3.89         3.46 o
 -10   6  17         20.50         26.81         4.15 o
  -9   6  17        142.48        147.31        10.17 o
  -8   6  17         43.69         38.44         5.87 o
  -7   6  17          2.39          0.20         3.35 o
  -6   6  17         77.43         78.63         6.69 o
  -5   6  17        105.40         99.83         8.70 o
  -4   6  17         69.06         70.65         7.98 o
  -3   6  17         12.98         10.70         3.95 o
  -2   6  17          5.04         -0.87         3.76 o
  -1   6  17         92.20         89.93         7.86 o
   0   6  17         16.61         13.21         3.37 o
   1   6  17          6.32         11.37         3.41 o
   2   6  17         37.50         30.89         4.02 o
   3   6  17          0.09          2.87         3.81 o
   4   6  17          0.60         -3.51         2.71 o
   5   6  17         17.45         26.84         3.77 o
   6   6  17         68.53         76.01         7.23 o
   7   6  17         63.17         50.07         9.20 o
   8   6  17         88.41         88.99        11.58 o
   9   6  17         11.76         22.43         7.99 o
  10   6  17          3.66         20.20         8.31 o
 -10   7  17          0.19          0.96         5.17 o
  -9   7  17         28.44         27.23         4.96 o
  -8   7  17          8.83          5.94         3.49 o
  -7   7  17         27.64         32.03         8.18 o
  -6   7  17          0.00          4.76         4.26 o
  -5   7  17         66.40         70.56         7.99 o
  -4   7  17         50.76         60.95         7.38 o
  -3   7  17         18.39         21.25         5.39 o
  -2   7  17         38.99         43.56         6.35 o
  -1   7  17        123.63        125.82         7.96 o
   0   7  17         29.61         29.91         4.59 o
   1   7  17          5.01         12.20         3.42 o
   2   7  17          2.15          1.96         2.61 o
   3   7  17          0.02         -0.68         4.57 o
   4   7  17         73.93         84.24         8.27 o
   5   7  17         27.47         26.44         4.40 o
   6   7  17          0.06          4.23         4.46 o
   7   7  17         66.35         51.75         9.60 o
   8   7  17         93.58         89.14        12.49 o
  -7   8  17          3.50         -1.78         6.83 o
  -6   8  17         85.67         81.20         8.76 o
  -5   8  17          4.95          0.75         4.49 o
  -4   8  17          2.20         -0.52         3.53 o
  -3   8  17         11.15          7.98         3.61 o
  -2   8  17          6.64          9.04         3.78 o
  -1   8  17         21.57         25.06         4.50 o
   0   8  17         16.72         29.30         4.74 o
   1   8  17         16.60         23.75         4.26 o
   2   8  17         23.46         16.04        11.41 o
   3   8  17          5.41          7.98         4.48 o
   4   8  17          4.24          2.95         3.80 o
   5   8  17          0.69         -4.31         5.01 o
   7   8  17          7.42          5.02         4.66 o
  -3   9  17         27.04         35.10         9.30 o
  -2   9  17        109.47        120.95        14.59 o
  -1   9  17          1.81          1.85         4.92 o
   0   9  17         41.46         35.84         8.09 o
 -14   0  18        276.01        351.61        25.33 o
 -12   0  18        171.18        167.21        14.34 o
 -10   0  18        622.37        605.83        27.80 o
  -8   0  18        298.53        325.54        19.83 o
  -6   0  18        145.74        151.04         9.01 o
  -4   0  18        219.06        208.41        10.24 o
  -2   0  18        111.37        101.55        12.02 o
   0   0  18        489.85        434.23        21.97 o
   2   0  18          0.56          1.89         5.76 o
   4   0  18        342.27        353.68        14.01 o
   6   0  18          5.01          6.01         4.17 o
   8   0  18        135.45        124.12         8.43 o
  10   0  18         52.38         39.08         8.88 o
  12   0  18         30.60         35.82         9.01 o
 -15   1  18          3.62         13.86         7.07 o
 -14   1  18        102.23        108.42        10.03 o
 -13   1  18          1.48          0.66         5.71 o
 -12   1  18          0.26          2.76         3.26 o
 -11   1  18        130.17        122.24        12.31 o
 -10   1  18         44.64         38.49         5.26 o
  -9   1  18         36.46         30.71         7.64 o
  -8   1  18        215.80        235.41        11.97 o
  -7   1  18          6.30         10.75         3.10 o
  -6   1  18          0.40         -1.35         2.64 o
  -5   1  18        141.90        124.43         5.78 o
  -4   1  18          1.00          3.47         2.18 o
  -3   1  18         95.58         75.39         4.49 o
  -2   1  18          2.61          2.69         2.14 o
  -1   1  18          9.47          8.23         2.50 o
   0   1  18        602.30        599.20        18.69 o
   1   1  18        252.92        235.35         8.18 o
   2   1  18        792.19        774.38        14.05 o
   3   1  18        486.93        454.18        10.44 o
   4   1  18         91.58         85.65         4.66 o
   5   1  18         41.37         35.35         3.19 o
   6   1  18        270.23        274.53         9.93 o
   7   1  18         17.69         17.07         5.60 o
   8   1  18        110.81        123.01        10.39 o
   9   1  18          0.45         -0.13         3.50 o
  10   1  18        119.93        131.24        16.93 o
  11   1  18         40.06         36.78         5.84 o
  12   1  18        137.48        114.57        11.12 o
 -15   2  18         14.60         21.21         8.00 o
 -14   2  18         59.92         61.92        10.60 o
 -13   2  18          0.01         -2.85         5.10 o
 -12   2  18        159.45        174.86        18.18 o
 -11   2  18         52.74         71.23         7.35 o
 -10   2  18        265.64        275.86        11.04 o
  -9   2  18        194.10        196.79        22.74 o
  -8   2  18        209.39        230.75        12.06 o
  -7   2  18          0.02          6.44         3.82 o
  -6   2  18        347.93        384.92        12.40 o
  -5   2  18         40.24         31.40         3.98 o
  -4   2  18        339.46        327.18         9.29 o
  -3   2  18         31.65         26.21         3.06 o
  -2   2  18        424.27        413.05        10.15 o
  -1   2  18        194.26        194.18         7.70 o
   0   2  18         70.85         60.91         8.83 o
   1   2  18         86.02         82.18        12.98 o
   2   2  18        254.42        246.71         7.64 o
   3   2  18         83.07         89.66         5.38 o
   4   2  18         31.24         32.63         3.57 o
   5   2  18          3.59          1.47         2.17 o
   6   2  18         67.61         67.10         6.32 o
   7   2  18         21.11         22.96         4.67 o
   8   2  18          1.26          1.95         4.37 o
   9   2  18         41.17         30.85         7.50 o
  10   2  18         40.09         32.40         7.68 o
  11   2  18         17.02         15.85         6.63 o
  12   2  18         12.80          8.43         5.79 o
 -15   3  18         45.49         42.13         9.16 o
 -14   3  18          2.54          5.17         4.87 o
 -13   3  18         69.45         73.83         7.94 o
 -12   3  18          8.25          5.11         2.72 o
 -11   3  18          0.00          2.45         2.83 o
 -10   3  18        184.89        197.10         9.37 o
  -9   3  18          0.02          0.36         5.42 o
  -8   3  18         29.44         28.50         4.04 o
  -7   3  18        171.61        149.20         9.90 o
  -6   3  18        518.27        550.54        30.23 o
  -5   3  18         98.59        114.07         8.70 o
  -4   3  18         25.83         27.78         7.76 o
  -3   3  18        115.91        136.14         9.31 o
  -2   3  18         62.43         91.67        11.38 o
  -1   3  18        414.48        375.67        21.99 o
   0   3  18         74.16         71.37         9.64 o
   1   3  18        118.86        111.26        12.33 o
   2   3  18          2.49         -3.89         3.29 o
   3   3  18          1.48          0.67         2.22 o
   4   3  18        623.63        638.52        15.86 o
   5   3  18         50.98         44.50         4.48 o
   6   3  18          0.10          1.57         2.83 o
   7   3  18         35.12         29.42         4.65 o
   8   3  18         62.31         57.32         7.74 o
   9   3  18         96.15         93.05        11.77 o
  10   3  18        247.28        257.33        19.82 o
  11   3  18         30.50         34.46         8.40 o
 -14   4  18         29.71         31.83         7.61 o
 -13   4  18         11.18         12.12         6.85 o
 -12   4  18        202.37        187.30         9.46 o
 -11   4  18          0.67          0.98         3.91 o
 -10   4  18         40.72         42.81         6.14 o
  -9   4  18         96.40        103.31        12.53 o
  -8   4  18        199.36        208.62        23.79 o
  -7   4  18         74.32         77.20         7.60 o
  -6   4  18        157.53        164.89         9.12 o
  -5   4  18         23.24         20.80         3.56 o
  -4   4  18        247.04        242.42         9.05 o
  -3   4  18         94.65         93.81         8.56 o
  -2   4  18        146.13        147.24        10.52 o
  -1   4  18         12.93         15.53         4.29 o
   0   4  18          0.95         -3.50         4.26 o
   1   4  18          2.72          0.49         4.77 o
   2   4  18         66.64         67.89         7.10 o
   3   4  18         23.03         24.65         3.70 o
   4   4  18        211.22        222.67         9.35 o
   5   4  18          0.05         -2.95         2.57 o
   6   4  18        127.49        128.58         8.95 o
   7   4  18          7.60          6.41         3.58 o
   8   4  18         43.59         44.90         9.09 o
   9   4  18          9.25         11.36         6.25 o
  10   4  18         42.44         46.91         9.32 o
  11   4  18          4.53         17.56         7.22 o
 -12   5  18         14.19          8.40         5.30 o
 -11   5  18         18.55         19.59         4.91 o
 -10   5  18          4.81          1.05         2.97 o
  -9   5  18         35.16         36.44         4.34 o
  -8   5  18         54.23         64.03         6.10 o
  -7   5  18         37.31         42.46         6.41 o
  -6   5  18         21.75         19.63         4.04 o
  -5   5  18         71.42         75.40         6.41 o
  -4   5  18        247.77        248.06        13.22 o
  -3   5  18          4.39          2.31         3.31 o
  -2   5  18        168.96        165.34        10.63 o
  -1   5  18         46.55         42.99         5.54 o
   0   5  18         34.38         25.49         3.87 o
   1   5  18          0.82          0.66         2.62 o
   2   5  18        305.25        335.62        15.03 o
   3   5  18          2.48         -2.55         3.64 o
   4   5  18          4.79          8.91         2.92 o
   5   5  18         11.99         14.29         4.29 o
   6   5  18        236.89        248.68        23.19 o
   7   5  18          0.49          6.28         3.60 o
   8   5  18         57.95         64.70         6.99 o
   9   5  18         91.75         82.09        11.55 o
  10   5  18        256.18        307.23        22.69 o
 -11   6  18          4.67          3.28         9.64 o
 -10   6  18         65.86         79.17         6.13 o
  -9   6  18         36.23         27.45         4.77 o
  -8   6  18          9.11         13.02         3.84 o
  -7   6  18         47.45         57.19         5.81 o
  -6   6  18        134.35        121.74         9.98 o
  -5   6  18          1.27          0.15         3.90 o
  -4   6  18        133.72        155.22        10.84 o
  -3   6  18          1.90         -1.95         3.82 o
  -2   6  18          9.65         13.87         4.44 o
  -1   6  18          1.71          0.73         2.82 o
   0   6  18         49.84         44.83         4.93 o
   1   6  18         22.19         23.72         3.97 o
   2   6  18         11.62          7.69         2.87 o
   3   6  18         87.96         81.20        10.25 o
   4   6  18         50.18         41.58         5.94 o
   5   6  18         19.38         19.93         5.04 o
   6   6  18        116.89        124.28        12.74 o
   7   6  18          8.20         19.02         6.78 o
   8   6  18          8.79         10.51         4.25 o
   9   6  18          1.70         13.65         6.39 o
 -11   7  18         43.07         26.66         8.94 o
  -8   7  18          3.90         -1.58         9.33 o
  -7   7  18          0.13          3.61         4.44 o
  -6   7  18         68.55         68.65         8.16 o
  -5   7  18          1.28         11.38         4.20 o
  -4   7  18         36.71         23.25         5.81 o
  -3   7  18         16.27         13.18         9.04 o
  -2   7  18         12.70         18.00         4.10 o
  -1   7  18          8.99         17.01         3.86 o
   0   7  18         81.60         86.14         6.74 o
   1   7  18         23.33         27.18         3.99 o
   2   7  18         16.82          9.20         7.21 o
   3   7  18          0.18          2.32         6.85 o
   4   7  18         36.10         42.41         6.51 o
   5   7  18          0.00         -8.23         4.12 o
   8   7  18        466.47        382.79        24.57 o
  -5   8  18         36.42         36.58         8.86 o
  -4   8  18         65.04         55.60         7.62 o
  -3   8  18         57.50         66.04         6.57 o
  -2   8  18         84.63         97.81         7.69 o
  -1   8  18          0.01          4.76         3.15 o
   0   8  18        103.58        110.41        10.88 o
   1   8  18         56.63         50.61         7.25 o
   2   8  18         82.27         61.08         8.15 o
   3   8  18          9.51         17.00         6.74 o
   4   8  18         10.77          5.92         5.12 o
   5   8  18         44.66         52.41         9.35 o
  -1   9  18          5.39         10.36         6.66 o
 -13   0  19         32.13         23.46         7.49 o
 -11   0  19        455.05        513.19        26.38 o
  -9   0  19        700.77        725.24        31.65 o
  -7   0  19          9.47          9.76         3.28 o
  -5   0  19        287.54        251.99        11.73 o
  -3   0  19        346.77        385.76        14.42 o
  -1   0  19         34.78         36.69         7.51 o
   1   0  19        208.06        177.84        14.34 o
   3   0  19         16.86         17.74         5.76 o
   5   0  19        322.32        334.89        13.20 o
   7   0  19        405.28        420.01        15.60 o
   9   0  19        438.58        450.78        25.18 o
  11   0  19        151.05        155.86        15.43 o
 -14   1  19         37.40         49.41         7.14 o
 -13   1  19          0.65         -1.99         4.59 o
 -12   1  19         49.60         56.44         6.72 o
 -11   1  19          8.00         -1.04         4.73 o
 -10   1  19          0.67         -2.98         3.43 o
  -9   1  19        125.97        125.78        10.27 o
  -8   1  19        100.27         89.37         6.39 o
  -7   1  19        188.08        179.23         8.67 o
  -6   1  19         26.41         29.17         4.10 o
  -5   1  19        169.07        173.98         6.94 o
  -4   1  19          2.95          1.47         2.08 o
  -3   1  19        102.81         90.38         4.96 o
  -2   1  19         42.88         39.36         3.68 o
  -1   1  19        101.39         96.61         5.82 o
   0   1  19          0.49          2.85         4.40 o
   1   1  19        384.87        409.23        15.82 o
   2   1  19         66.05         58.88         4.87 o
   3   1  19          0.70          0.59         1.91 o
   4   1  19          0.07          1.47         2.03 o
   5   1  19          0.11         -2.65         1.95 o
   6   1  19         14.60         18.62         3.27 o
   7   1  19         28.30         28.11         4.59 o
   8   1  19         15.00         16.20         4.47 o
   9   1  19          5.49          2.09         3.98 o
  10   1  19          0.15          0.40         4.87 o
  11   1  19        100.49        113.17        13.38 o
 -14   2  19          2.31          2.75         5.10 o
 -13   2  19         99.92        117.04        13.57 o
 -12   2  19          0.05         -5.29         3.51 o
 -11   2  19        295.72        304.91        16.14 o
 -10   2  19          4.44          7.10         3.03 o
  -9   2  19         79.51         89.93         7.92 o
  -8   2  19        190.85        173.50        13.88 o
  -7   2  19        150.62        153.52        10.02 o
  -6   2  19          0.10         -3.56         3.34 o
  -5   2  19          1.46         -3.64         2.58 o
  -4   2  19         38.29         38.24         3.46 o
  -3   2  19        144.65        145.06         6.23 o
  -2   2  19          0.29          3.12         3.22 o
  -1   2  19        258.78        269.57        12.88 o
   0   2  19        117.65        128.71         9.08 o
   1   2  19         15.92         13.89         3.68 o
   2   2  19          9.09          7.20         2.61 o
   3   2  19        614.01        631.20        14.92 o
   4   2  19          4.37          3.49         2.19 o
   5   2  19        229.90        248.90        13.28 o
   6   2  19        129.21        143.87         9.04 o
   7   2  19        570.58        618.81        19.82 o
   8   2  19          0.92         -0.55         3.10 o
   9   2  19        243.92        241.02        18.12 o
  10   2  19         11.58          4.48         5.43 o
  11   2  19        135.48        115.17        13.30 o
 -14   3  19          0.02         11.48         5.63 o
 -13   3  19        109.48        115.14         9.97 o
 -12   3  19         10.37         10.60         3.10 o
 -11   3  19        141.05        141.00         8.23 o
 -10   3  19         78.57         87.28         6.55 o
  -9   3  19         14.91         18.59         3.56 o
  -8   3  19         43.93         33.90         4.16 o
  -7   3  19        264.24        263.04        27.85 o
  -6   3  19          0.27         -5.74         3.84 o
  -5   3  19         68.49         51.40         6.11 o
  -4   3  19          3.10          4.48        14.72 o
  -3   3  19         75.03         81.30         7.55 o
  -2   3  19          5.73          6.29         5.15 o
  -1   3  19        111.97        113.23        12.63 o
   0   3  19         34.18         32.26         7.52 o
   1   3  19          4.42          4.81         3.53 o
   2   3  19         14.98         15.15         4.10 o
   3   3  19         88.57         80.45         7.23 o
   4   3  19          2.79          4.66         2.57 o
   5   3  19          0.46         -0.64         2.51 o
   6   3  19        153.48        165.11         9.88 o
   7   3  19          4.56          4.99         4.99 o
   8   3  19          0.02          1.02         2.89 o
   9   3  19         41.51         31.07         7.35 o
  10   3  19          0.35         -0.18         4.17 o
  11   3  19         32.86         23.92         6.88 o
 -12   4  19         21.32         24.54         5.00 o
 -11   4  19         21.71         19.17         4.28 o
 -10   4  19        360.36        375.29        18.63 o
  -9   4  19         41.08         42.04         6.40 o
  -8   4  19         37.98         33.46         5.97 o
  -7   4  19         45.29         51.92         6.81 o
  -6   4  19         39.85         48.24         6.69 o
  -5   4  19        200.36        227.18        13.62 o
  -4   4  19          2.98         -2.11         4.16 o
  -3   4  19         51.52         41.49         7.87 o
  -2   4  19         13.59         17.08         6.71 o
  -1   4  19        132.74        145.18        15.25 o
   0   4  19          9.77         16.36         7.17 o
   1   4  19        222.04        237.62        12.69 o
   2   4  19         60.36         59.18         7.07 o
   3   4  19        119.64        130.88         9.66 o
   4   4  19         18.43         24.83         5.22 o
   5   4  19        440.63        505.50        14.87 o
   6   4  19          1.27         -0.66         3.71 o
   7   4  19         68.94         71.82         8.85 o
   8   4  19          1.90         -1.77         3.37 o
   9   4  19        142.34        167.61        15.84 o
  10   4  19         14.26         15.49         6.55 o
 -11   5  19          5.93          7.52         3.67 o
 -10   5  19         26.24         28.52         5.51 o
  -9   5  19        134.97        116.19         9.81 o
  -8   5  19         30.28         34.90         4.40 o
  -7   5  19          4.61          8.26         3.01 o
  -6   5  19          3.87          1.95         3.43 o
  -5   5  19         59.82         64.06         8.74 o
  -4   5  19         13.69          7.87         3.86 o
  -3   5  19         78.81         71.27         7.63 o
  -2   5  19          6.21         10.01         3.91 o
  -1   5  19         78.97         81.41         7.67 o
   0   5  19          9.14         14.00         4.47 o
   1   5  19        175.38        175.35        11.21 o
   2   5  19          3.04          4.59         3.85 o
   3   5  19          7.50          3.61         3.12 o
   4   5  19         29.14         30.86         5.78 o
   5   5  19         43.60         36.64         6.19 o
   6   5  19         23.96         24.53         7.02 o
   7   5  19        143.35        145.29         9.96 o
   8   5  19          1.64          7.43         5.80 o
   9   5  19         31.04         28.59         7.16 o
  10   5  19        164.63        201.77        18.48 o
 -11   6  19          0.10         -3.21         6.48 o
 -10   6  19          0.49          4.55         4.02 o
  -9   6  19         33.08         39.59         4.86 o
  -8   6  19        108.15        123.95         7.46 o
  -7   6  19         75.35         62.82         6.30 o
  -6   6  19         24.92         25.37         5.37 o
  -5   6  19         73.16         74.82         8.07 o
  -4   6  19         97.66        111.67         9.62 o
  -3   6  19        155.58        162.13        11.18 o
  -2   6  19         72.92         81.12         8.06 o
  -1   6  19         42.87         47.32         5.08 o
   0   6  19          5.03          5.65         2.94 o
   1   6  19        257.71        268.91        11.24 o
   2   6  19         51.50         50.86         6.74 o
   3   6  19         20.35         19.09         4.77 o
   4   6  19         55.62         63.01         7.52 o
   5   6  19         60.33         57.40         7.01 o
   6   6  19          0.39          0.72         4.96 o
   7   6  19         96.09        100.70        13.44 o
  -7   7  19         17.70         19.81        14.60 o
  -6   7  19         44.06         46.04         9.14 o
  -5   7  19          2.55         -3.41         6.41 o
  -4   7  19         14.82         23.51         5.65 o
  -3   7  19          0.61         -0.94         3.71 o
  -2   7  19        152.35        170.17         9.58 o
  -1   7  19         43.87         42.79         5.28 o
   0   7  19          3.46          1.61         2.83 o
   1   7  19          2.88          7.66         5.98 o
   2   7  19          8.33          8.08         7.01 o
   3   7  19         54.86         55.12         8.18 o
   4   7  19          0.35         -7.18         4.56 o
   5   7  19          1.35         -9.51         6.30 o
  -4   8  19          5.37          2.79         5.21 o
  -3   8  19          0.33         14.81         6.58 o
  -2   8  19          5.53          9.66         6.30 o
  -1   8  19        185.08        184.98        17.23 o
   0   8  19          0.51         -4.34         4.91 o
 -12   0  20         46.37         40.03         8.00 o
 -10   0  20        207.88        229.71        18.20 o
  -8   0  20          0.06         -3.35         3.59 o
  -6   0  20        351.35        327.85        21.52 o
  -4   0  20        513.48        468.73        16.58 o
  -2   0  20          0.88         -3.92         4.21 o
   0   0  20         81.40         82.13        10.67 o
   2   0  20        221.94        177.53        14.95 o
   4   0  20         89.63         91.35        10.61 o
   6   0  20         59.78         70.43         6.41 o
   8   0  20        633.00        669.33        30.35 o
  10   0  20         44.32         49.16         9.10 o
 -14   1  20         61.08         71.66        12.12 o
 -13   1  20         65.50         72.92        11.54 o
 -12   1  20          3.78          0.78         3.36 o
 -11   1  20          3.38          2.75         4.72 o
 -10   1  20          0.06          1.36         4.20 o
  -9   1  20          0.10         -4.50         2.79 o
  -8   1  20        123.12        116.02         9.25 o
  -7   1  20          4.89         -3.47         2.91 o
  -6   1  20        501.00        453.00        11.86 o
  -5   1  20          3.74          5.16         2.23 o
  -4   1  20        350.58        355.01        10.66 o
  -3   1  20        176.94        171.95         6.95 o
  -2   1  20        112.51        124.80         8.35 o
  -1   1  20         57.93         57.45         6.44 o
   0   1  20        320.18        321.76        14.27 o
   1   1  20         47.48         50.58         5.90 o
   2   1  20        364.46        352.46        11.55 o
   3   1  20          0.73          0.93         2.25 o
   4   1  20        175.41        174.79        10.46 o
   5   1  20          8.81          7.20         2.52 o
   6   1  20        129.13        119.76         6.98 o
   7   1  20         40.44         43.17         5.51 o
   8   1  20         43.31         40.76         7.85 o
   9   1  20         14.27         13.63         6.06 o
  10   1  20         43.84         40.05         8.21 o
  11   1  20         15.35         13.23         4.82 o
 -14   2  20          0.24          1.54         4.36 o
 -13   2  20         16.83         15.61         4.78 o
 -12   2  20          0.02          3.26         2.82 o
 -11   2  20         91.05         93.95         7.02 o
 -10   2  20         51.06         57.53         5.53 o
  -9   2  20          3.01          4.92         4.53 o
  -8   2  20        111.98        110.32         8.97 o
  -7   2  20         82.03         86.47         8.17 o
  -6   2  20         20.06         17.52         4.55 o
  -5   2  20          9.37          3.91         2.32 o
  -4   2  20         73.61         69.26         4.54 o
  -3   2  20         10.77         12.48         3.41 o
  -2   2  20        289.35        292.71        13.89 o
  -1   2  20          0.21          2.02         3.61 o
   0   2  20          6.87          7.41         4.06 o
   1   2  20          2.78          1.63         2.61 o
   2   2  20         77.97         76.75         6.99 o
   3   2  20        108.41        103.58         7.90 o
   4   2  20          1.82         -2.93         2.96 o
   5   2  20         93.08         99.82         6.19 o
   6   2  20         64.28         63.70         6.41 o
   7   2  20          8.62         14.54         3.98 o
   8   2  20         76.18         82.43        10.71 o
   9   2  20         44.46         20.84         6.09 o
  10   2  20        138.97        156.41        15.33 o
  11   2  20         61.96         65.78        10.63 o
 -14   3  20          8.49          0.68         4.79 o
 -13   3  20         26.24         21.86         6.86 o
 -12   3  20          8.14          8.62         3.07 o
 -11   3  20         20.80         18.37         4.17 o
 -10   3  20          1.99          1.30         2.76 o
  -9   3  20        132.10        139.05         8.52 o
  -8   3  20        187.02        198.50         9.56 o
  -7   3  20          9.91          6.45         4.01 o
  -6   3  20        121.55        138.53        12.66 o
  -5   3  20         61.20         49.33         6.06 o
  -4   3  20        287.77        293.19        14.08 o
  -3   3  20        111.83        113.08        13.08 o
  -2   3  20        202.25        204.82        17.31 o
  -1   3  20          0.07          2.23         5.60 o
   0   3  20        314.47        322.03        21.38 o
   1   3  20          1.95          2.90         3.81 o
   2   3  20        183.28        182.09        10.95 o
   3   3  20          4.57          6.63         3.68 o
   4   3  20         87.44         83.48        13.47 o
   5   3  20         29.03         24.69         4.78 o
   6   3  20         70.87         64.32         6.53 o
   7   3  20          0.06          0.66         3.19 o
   8   3  20         46.97         49.77         8.41 o
   9   3  20          0.58         -1.49         4.78 o
  10   3  20          0.82          1.21         4.93 o
 -12   4  20          0.57          5.00         4.88 o
 -11   4  20          5.47         -2.85         3.53 o
 -10   4  20          0.22         13.31         9.82 o
  -9   4  20        215.42        226.31        13.37 o
  -8   4  20          0.70         -1.04         3.42 o
  -7   4  20         40.91         48.00         6.46 o
  -6   4  20         50.00         54.09         6.95 o
  -5   4  20        193.35        192.50        12.23 o
  -4   4  20          4.27          5.39         5.46 o
  -3   4  20         25.44         23.04         8.02 o
  -2   4  20         60.30         63.05        10.04 o
  -1   4  20         62.46         65.90        10.97 o
   0   4  20         42.57         35.22         8.04 o
   1   4  20          7.07          6.99         4.19 o
   2   4  20         16.66         12.55         3.65 o
   3   4  20         26.06         28.12        10.18 o
   4   4  20         55.14         43.63         6.14 o
   5   4  20          6.90         12.58         7.01 o
   6   4  20         19.63         32.24         8.42 o
   7   4  20         46.13         50.34         8.98 o
   8   4  20          5.87          0.06         4.28 o
   9   4  20         20.28         13.17         6.33 o
  10   4  20          4.13         -5.96         5.81 o
 -11   5  20          8.70          9.51         5.49 o
 -10   5  20        139.30        143.88        11.29 o
  -9   5  20         20.80         18.59         8.47 o
  -8   5  20          8.41          6.13         4.72 o
  -7   5  20         22.66         21.88         5.46 o
  -6   5  20         59.72         62.77         7.37 o
  -5   5  20         26.47         39.85         8.46 o
  -4   5  20          5.92          6.06         4.04 o
  -3   5  20          1.10          7.90         4.82 o
  -2   5  20        164.55        162.60        11.83 o
  -1   5  20         16.15         14.70         4.73 o
   0   5  20         54.83         53.61         5.57 o
   1   5  20         30.88         30.89         6.22 o
   2   5  20         66.07         81.76         8.28 o
   3   5  20          0.03          6.78         4.19 o
   4   5  20        293.47        314.15        15.80 o
   5   5  20          1.35          0.31         3.46 o
   6   5  20         40.82         54.35         9.99 o
   7   5  20         18.51         26.30         7.37 o
 -10   6  20         17.63         21.20         8.01 o
  -9   6  20         50.73         63.97        12.26 o
  -8   6  20          0.40         -0.42         2.81 o
  -7   6  20        141.98        169.34        10.34 o
  -6   6  20          0.02         -1.06         4.42 o
  -5   6  20          0.10          1.71         9.95 o
  -4   6  20         99.93        111.20         9.97 o
  -3   6  20         75.86         90.32        11.14 o
  -2   6  20          2.04          2.26         3.67 o
  -1   6  20          5.38          0.35         2.93 o
   0   6  20          0.07         -9.42         4.71 o
   1   6  20          1.39         11.70         5.80 o
   2   6  20         30.25         37.33         6.12 o
   3   6  20          0.03         -4.99         4.09 o
   4   6  20          9.80          7.49         4.52 o
   5   6  20          3.13          3.65         3.45 o
   6   6  20          2.46          4.72         5.13 o
   7   6  20         72.73         69.81        11.35 o
  -5   7  20          1.79          4.95         5.17 o
  -4   7  20        115.64        137.38        11.31 o
  -3   7  20          7.68          2.49         3.43 o
  -2   7  20         23.88         24.86         4.43 o
  -1   7  20         10.24          8.30         3.20 o
   0   7  20         15.47         16.10         3.79 o
   1   7  20          1.08         -1.16         4.48 o
   2   7  20        176.63        209.15        13.43 o
   3   7  20          1.44         -3.43         5.39 o
   4   7  20         12.97          7.18         5.34 o
  -2   8  20          7.19         14.12         6.44 o
  -1   8  20          0.12         -5.86         6.11 o
 -13   0  21         53.16         42.26        10.28 o
 -11   0  21          5.19          0.48         5.10 o
  -9   0  21        332.59        309.65        14.95 o
  -7   0  21         14.99         19.46         4.47 o
  -5   0  21        126.45        150.98        14.72 o
  -3   0  21        550.74        550.50        18.24 o
  -1   0  21        811.26        783.98        33.37 o
   1   0  21        113.72         84.11        10.73 o
   3   0  21        561.19        539.16        26.98 o
   5   0  21         35.18         40.61         7.86 o
   7   0  21          7.01          5.85         4.16 o
   9   0  21          1.82         -4.35         5.53 o
 -13   1  21          9.97          5.03         6.62 o
 -12   1  21          2.66          1.38         3.18 o
 -11   1  21         83.68         77.88        10.15 o
 -10   1  21          1.22          0.53         6.75 o
  -9   1  21          6.19          2.06         2.87 o
  -8   1  21          7.70          6.26         5.90 o
  -7   1  21         15.15         13.66         2.77 o
  -6   1  21         16.30         15.39         2.99 o
  -5   1  21         70.81         65.89         4.63 o
  -4   1  21          8.50          1.43         2.26 o
  -3   1  21          5.63          5.86         2.37 o
  -2   1  21         10.90         10.15         4.18 o
  -1   1  21         16.81         16.79         5.10 o
   0   1  21        258.82        287.96        15.56 o
   1   1  21        260.71        261.74        10.78 o
   2   1  21          0.00          3.05         2.71 o
   3   1  21         38.41         38.31         5.36 o
   4   1  21        119.05        113.74         8.74 o
   5   1  21         19.50         20.14         4.45 o
   6   1  21        116.12        113.19        12.23 o
   7   1  21          7.67          3.79         2.93 o
   8   1  21         37.00         46.85         8.65 o
   9   1  21          6.43          0.50         4.55 o
  10   1  21         29.18         35.31         7.90 o
 -13   2  21          0.21          0.99         5.21 o
 -12   2  21         48.54         48.17         5.47 o
 -11   2  21         88.81         89.21         6.90 o
 -10   2  21         95.67        105.30         7.84 o
  -9   2  21         33.52         21.58         4.66 o
  -8   2  21         35.04         39.60         5.81 o
  -7   2  21        161.66        166.99        13.94 o
  -6   2  21         31.90         28.33         4.00 o
  -5   2  21        125.51        127.12         7.15 o
  -4   2  21         57.38         58.61         5.53 o
  -3   2  21        359.10        410.24        13.66 o
  -2   2  21          0.55          0.93         3.79 o
  -1   2  21        163.62        161.13        10.72 o
   0   2  21         30.60         28.37         5.17 o
   1   2  21        243.52        243.86        12.40 o
   2   2  21         27.84         22.77         4.47 o
   3   2  21         90.63        103.36         8.25 o
   4   2  21          7.38          5.44         2.85 o
   5   2  21        154.83        144.04        13.87 o
   6   2  21         97.71         89.46        11.05 o
   7   2  21         18.12         16.59         5.04 o
   8   2  21          2.68         -0.15         4.38 o
   9   2  21         10.01         15.71         5.88 o
  10   2  21         91.17         91.58        12.18 o
 -12   3  21         43.58         45.60         9.20 o
 -11   3  21         10.20         12.90         4.57 o
 -10   3  21          0.94         -1.11         5.83 o
  -9   3  21        185.93        200.15        12.62 o
  -8   3  21          0.01         -1.82         3.53 o
  -7   3  21          0.48         -4.68         3.65 o
  -6   3  21          0.63          1.78         3.62 o
  -5   3  21        103.01        114.54         9.28 o
  -4   3  21          0.44          1.12         3.97 o
  -3   3  21          2.20          2.58         5.27 o
  -2   3  21        174.72        186.80        16.97 o
  -1   3  21         12.94         16.70         7.31 o
   0   3  21         89.67        121.64        14.21 o
   1   3  21          6.26          7.94         3.64 o
   2   3  21          3.28          1.91         3.52 o
   3   3  21          0.80         -0.79         4.61 o
   4   3  21          1.75          5.98         3.60 o
   5   3  21         23.92         21.11         4.54 o
   6   3  21          0.00         -3.56         5.05 o
   7   3  21          9.04          0.09         4.23 o
   9   3  21         19.26         11.74         5.04 o
  10   3  21          4.45         -7.67         5.56 o
 -12   4  21         40.81         38.44         8.93 o
 -11   4  21          0.38          9.97         6.97 o
 -10   4  21          2.80          8.29         5.49 o
  -9   4  21         12.29         12.68         4.19 o
  -8   4  21         19.71         32.05         5.85 o
  -7   4  21         77.56         61.77         7.58 o
  -6   4  21         16.46         26.75         5.67 o
  -5   4  21        302.07        301.13        15.29 o
  -4   4  21         10.33         13.72         6.29 o
  -3   4  21         85.82         99.38        13.30 o
  -2   4  21          3.30         10.28         6.70 o
  -1   4  21        231.44        258.99        20.55 o
   0   4  21         36.94         29.85         5.17 o
   1   4  21         96.22        104.50         9.00 o
   2   4  21         59.08         51.79         6.84 o
   3   4  21         45.57         48.87         6.68 o
   4   4  21        103.22        108.56         9.08 o
   5   4  21         24.39         28.14         5.37 o
   6   4  21          0.12          3.60         4.66 o
   7   4  21         38.92         29.75         7.51 o
 -11   5  21          2.00         -4.04         6.28 o
 -10   5  21          4.10          2.53         5.46 o
  -9   5  21          0.71        -11.73         7.03 o
  -8   5  21          5.63          7.90         7.69 o
  -7   5  21        125.62        132.93        10.86 o
  -6   5  21          1.08         -3.40         5.77 o
  -5   5  21          2.01          7.11         5.90 o
  -4   5  21        254.86        268.09        21.95 o
  -3   5  21         43.54         42.30        10.01 o
  -2   5  21         33.51         38.56         9.75 o
  -1   5  21          0.02         -2.90         5.99 o
   0   5  21         21.89         17.81         5.55 o
   1   5  21         20.36         24.60         5.60 o
   2   5  21         12.69         11.83         4.39 o
   3   5  21         19.71         20.31         5.11 o
   4   5  21          0.41          2.75         3.66 o
   5   5  21         28.62         26.07         5.27 o
   6   5  21         12.87         12.37         5.78 o
   7   5  21         33.30         39.81         8.88 o
  -7   6  21         39.54         32.80         8.76 o
  -6   6  21         78.79         97.56         9.80 o
  -5   6  21          7.89          5.50         9.93 o
  -4   6  21          4.40          6.42         4.24 o
  -3   6  21        111.11        136.94        11.53 o
  -2   6  21          2.51         -3.92         7.28 o
  -1   6  21         40.11         41.19         5.31 o
   0   6  21          0.73         -4.81         3.34 o
   1   6  21         99.21        102.25         7.78 o
   2   6  21         87.19         93.40        22.32 o
   3   6  21          1.12          1.26         4.08 o
   4   6  21          3.78          9.03         4.09 o
   5   6  21          9.14          8.72         3.88 o
   6   6  21         10.60         17.30         7.68 o
  -4   7  21         27.98         41.35         9.53 o
  -3   7  21          4.68         -8.07         6.59 o
  -2   7  21         99.96        110.53        13.74 o
  -1   7  21          0.03          4.65         5.23 o
 -12   0  22          8.13          7.25         5.40 o
 -10   0  22          0.01          0.09         6.84 o
  -8   0  22          0.71          1.29         3.31 o
  -6   0  22         87.66        110.92         8.71 o
  -4   0  22         64.53         64.04         6.83 o
  -2   0  22          4.68          6.79         5.26 o
   0   0  22         28.08         31.08         8.00 o
   2   0  22        128.27        126.48        13.55 o
   4   0  22         52.21         59.44         9.56 o
   6   0  22          0.14          0.78         3.71 o
 -12   1  22         61.65         47.10         6.67 o
 -11   1  22         28.18         19.47         4.56 o
 -10   1  22         19.48         14.04         5.10 o
  -9   1  22          5.91          1.47         2.91 o
  -8   1  22        107.94        105.97         6.23 o
  -7   1  22         24.28         28.60         3.70 o
  -6   1  22        324.51        351.91        14.56 o
  -5   1  22          0.35          4.49         3.33 o
  -4   1  22        252.63        270.41         9.29 o
  -3   1  22          8.19          5.57         2.87 o
  -2   1  22         53.54         52.48         6.65 o
  -1   1  22         38.04         39.54         6.03 o
   0   1  22        504.75        545.28        22.78 o
   1   1  22         10.66         12.82         3.35 o
   2   1  22       1157.23       1230.46        36.87 o
   3   1  22          0.03         -1.46         3.60 o
   4   1  22        179.87        180.58        11.33 o
   5   1  22          7.98          5.81         3.42 o
   6   1  22         29.03         21.61         6.24 o
   7   1  22          0.65          3.98         4.21 o
  10   1  22         65.44         47.28         9.23 o
 -12   2  22         25.40         31.77         5.59 o
 -11   2  22          0.26          0.77         2.83 o
 -10   2  22          0.67          7.95         3.19 o
  -9   2  22         30.37         36.84         6.12 o
  -8   2  22          1.71          0.45         3.55 o
  -7   2  22         45.01         41.63         4.79 o
  -6   2  22          0.88          5.10         3.58 o
  -5   2  22         26.03         28.58         5.87 o
  -4   2  22          0.11         -0.45         5.28 o
  -3   2  22         12.86          4.13         5.35 o
  -2   2  22         10.51         12.60         5.96 o
  -1   2  22         69.89         93.59        12.52 o
   0   2  22          2.17         -4.71         6.37 o
   1   2  22         94.66        110.03         8.70 o
   2   2  22         71.19         89.69         8.11 o
   3   2  22         46.42         43.71         5.90 o
   4   2  22          0.46         -7.86         6.26 o
   5   2  22         52.99         52.34         9.18 o
   6   2  22          0.60          7.52         5.76 o
   7   2  22          7.43          1.85         4.13 o
 -12   3  22         26.16         22.29         6.91 o
 -11   3  22         12.29          5.68         4.94 o
 -10   3  22         27.22         31.11         5.87 o
  -9   3  22          2.01          5.67        10.74 o
  -8   3  22         81.46        103.92         9.36 o
  -7   3  22          4.09          2.39         3.75 o
  -6   3  22         27.95         36.89        11.21 o
  -5   3  22          6.50          3.93         3.85 o
  -4   3  22         76.47         88.65        11.94 o
  -3   3  22          6.14          6.31         6.03 o
  -2   3  22        366.81        407.80        25.57 o
  -1   3  22        243.27        265.64        20.34 o
   0   3  22        652.55        686.14        22.62 o
   1   3  22         80.46         94.41         8.31 o
   2   3  22        124.43        129.26         9.67 o
   3   3  22        142.90        151.04        10.51 o
   4   3  22        371.31        377.78        16.55 o
   5   3  22         28.53         31.69         5.54 o
   6   3  22        166.66        161.15        15.46 o
   7   3  22          5.00          4.47         4.05 o
 -11   4  22          0.04         11.68         6.96 o
 -10   4  22         19.17         33.39         8.46 o
  -9   4  22          4.92          5.70         4.16 o
  -8   4  22         12.11         20.58         5.34 o
  -7   4  22         30.03         17.69         5.03 o
  -6   4  22          3.69          2.31         3.85 o
  -5   4  22          4.01        -12.42         8.02 o
  -4   4  22          4.28         -6.31         6.11 o
  -3   4  22         83.73         85.22        12.97 o
  -2   4  22         40.28         44.57        10.05 o
  -1   4  22          0.32        -12.41         7.72 o
   0   4  22         15.47         24.29         5.31 o
   1   4  22        116.61        118.82         9.70 o
   2   4  22          5.09          1.12         3.63 o
   3   4  22         67.55         65.40         7.33 o
   4   4  22          0.66          6.19         3.83 o
   5   4  22         21.03         17.14         9.01 o
   6   4  22         22.26         19.58         6.21 o
   7   4  22         47.59         37.84         8.46 o
  -8   5  22         27.39         18.42         7.62 o
  -7   5  22         15.44         11.03         4.37 o
  -6   5  22         88.86         86.91        12.78 o
  -5   5  22          1.74         -8.58         5.71 o
  -4   5  22         61.32         71.91        12.13 o
  -3   5  22         69.11         78.37        11.84 o
  -2   5  22        271.05        317.16        23.95 o
  -1   5  22        132.41        147.41        12.26 o
   0   5  22          3.71         -0.63         4.40 o
   1   5  22          0.51         -1.79         3.96 o
   2   5  22         39.28         44.40         6.75 o
   3   5  22          7.02         14.50         4.70 o
   4   5  22         74.67         69.72         8.01 o
   5   5  22         36.11         46.49         6.71 o
   6   5  22        150.70        150.25        15.92 o
  -2   6  22          2.58         10.57         6.90 o
  -1   6  22          7.66          6.04         6.57 o
   0   6  22          0.59         -4.79         5.67 o
   1   6  22         14.71         29.15         8.20 o
   2   6  22         16.93         37.04         9.27 o
 -11   0  23          4.59         -4.74         4.42 o
  -9   0  23         99.51        115.78         9.54 o
  -7   0  23        450.14        502.66        19.34 o
  -5   0  23         63.96         65.57         7.01 o
  -3   0  23        397.80        394.69        16.15 o
  -1   0  23        155.25        139.03        14.52 o
   1   0  23        476.40        507.09        27.90 o
   3   0  23         75.27         87.30        11.93 o
   5   0  23        119.56         96.24        12.06 o
   7   0  23        360.45        386.88        23.71 o
 -12   1  23          6.60         -1.36         5.04 o
 -11   1  23          8.56          4.34         4.77 o
 -10   1  23          0.09         -6.77         3.39 o
  -9   1  23          0.19         -3.53         3.03 o
  -8   1  23         10.85         16.67         3.10 o
  -7   1  23         14.10         11.71         2.84 o
  -6   1  23          5.77          8.83         2.65 o
  -5   1  23          0.58          6.26         3.12 o
  -4   1  23         12.73         11.61         3.43 o
  -3   1  23        121.77        128.46        10.10 o
  -2   1  23          0.03         -0.52         3.26 o
  -1   1  23        283.90        290.43        14.92 o
   0   1  23          3.06          7.74         4.48 o
   1   1  23        270.14        294.99        14.95 o
   2   1  23         10.69         24.29         6.70 o
   3   1  23        186.02        193.50        12.09 o
   4   1  23         87.30         86.35         8.20 o
   5   1  23        188.71        171.67        15.85 o
   6   1  23          9.28         15.25         6.53 o
   7   1  23         11.89         11.10         6.03 o
 -11   2  23         64.87         62.75        10.57 o
 -10   2  23         21.17         13.48         4.25 o
  -9   2  23        170.74        185.90         9.68 o
  -8   2  23         69.93         89.68         9.55 o
  -7   2  23        110.67        122.75        10.09 o
  -6   2  23          0.18          6.78         6.34 o
  -5   2  23        555.44        586.43        21.37 o
  -4   2  23          0.08          4.34         3.72 o
  -3   2  23        152.65        122.27        14.00 o
  -2   2  23         36.19         40.77         8.77 o
  -1   2  23        494.32        515.10        28.84 o
   0   2  23         42.40         59.86        11.22 o
   1   2  23          1.68          4.48         3.25 o
   2   2  23          2.04         -3.83         5.49 o
   3   2  23        148.44        160.76        16.00 o
   4   2  23          0.51         -6.26         5.70 o
   5   2  23         89.79         97.84        12.50 o
   6   2  23         40.62         45.41         8.53 o
   7   2  23         26.61         23.50         6.98 o
 -10   3  23          6.45         -2.53         5.18 o
  -9   3  23         68.44         69.69         8.04 o
  -8   3  23          0.60          1.68         5.19 o
  -7   3  23          3.38          8.84         4.09 o
  -6   3  23          5.59          9.28         4.48 o
  -5   3  23        102.36        111.40         9.87 o
  -4   3  23          0.28          2.96         4.61 o
  -3   3  23          0.62         -6.92         6.63 o
  -2   3  23          8.48         12.76         6.65 o
  -1   3  23         53.40         63.81        11.65 o
   0   3  23          0.18          4.43         3.97 o
   1   3  23        135.60        139.98        11.76 o
   2   3  23         38.38         26.27         5.07 o
   3   3  23        215.81        232.26        13.11 o
   4   3  23         40.13         54.27        10.01 o
   5   3  23         41.86         51.24         9.74 o
   6   3  23        134.45        145.79        15.02 o
  -8   4  23          3.26          6.34         6.22 o
  -7   4  23         85.21         97.83        13.52 o
  -6   4  23         38.76         46.30         7.01 o
  -5   4  23         40.99         40.49         9.85 o
  -4   4  23         34.79         39.84         9.31 o
  -3   4  23        646.43        754.95        37.52 o
  -2   4  23         22.29         26.36         9.44 o
  -1   4  23         70.05         80.59        12.42 o
   0   4  23        184.88        197.78        20.57 o
   1   4  23        120.34        115.00         9.96 o
   2   4  23         52.14         53.14         6.83 o
   3   4  23         15.11         15.24         4.53 o
   4   4  23         76.85         73.14        12.02 o
   5   4  23         91.33         84.19         8.42 o
   6   4  23          8.22          2.90         4.66 o
  -3   5  23        134.36        155.75        17.26 o
  -2   5  23          2.02          0.83         5.66 o
  -1   5  23         31.27         29.80         5.90 o
   0   5  23          3.43          4.86         4.42 o
   1   5  23         45.69         57.31         7.60 o
   2   5  23         25.92         33.63         6.10 o
   3   5  23         15.82         11.43         6.67 o
   4   5  23         38.59         49.83         9.44 o
 -10   0  24         15.84         10.51         3.93 o
  -8   0  24        185.01        160.28        11.32 o
  -6   0  24        650.36        728.62        44.97 o
  -4   0  24        298.97        301.72        22.46 o
  -2   0  24        128.03        121.96        14.19 o
   0   0  24        122.83        114.07        13.63 o
   2   0  24        498.36        544.17        29.86 o
   4   0  24         38.28         38.87         9.05 o
   6   0  24         11.44         14.65         5.87 o
 -10   1  24         73.50         75.85         6.52 o
  -9   1  24          3.40          0.59         3.75 o
  -8   1  24        172.44        165.88         8.05 o
  -7   1  24        139.11        149.62         9.12 o
  -6   1  24        174.68        175.75         9.70 o
  -5   1  24         24.29         19.16         5.82 o
  -4   1  24        164.06        149.19         8.74 o
  -3   1  24         57.24         48.51         6.95 o
  -2   1  24         53.64         52.90         6.93 o
  -1   1  24          0.00         -5.15         4.52 o
   0   1  24          0.29         -1.04         4.17 o
   1   1  24         83.60         86.88         8.62 o
   2   1  24         44.78         43.01         6.36 o
   3   1  24         19.64         17.54         4.40 o
   4   1  24          7.32         13.47         6.14 o
   5   1  24          4.05          2.53         4.94 o
  -9   2  24        111.79         99.90         9.45 o
  -8   2  24         92.77        121.78        13.12 o
  -7   2  24          0.88         -5.79         8.47 o
  -6   2  24        123.02        131.13        14.99 o
  -5   2  24        176.01        177.89        12.00 o
  -4   2  24        287.25        319.18        23.30 o
  -3   2  24         30.92         33.22         8.98 o
  -2   2  24         75.25         64.37        10.97 o
  -1   2  24         66.80         64.22        11.01 o
   0   2  24        262.10        246.55        15.40 o
   1   2  24        156.62        182.23        17.37 o
   2   2  24          8.31          5.45         4.87 o
   3   2  24         25.44         23.77         7.14 o
   4   2  24        129.36        142.96        15.12 o
   5   2  24          1.46          5.91         5.26 o
   6   2  24         60.98         44.74         8.67 o
  -8   3  24         83.35         91.83        12.69 o
  -7   3  24          2.91          0.08         9.07 o
  -6   3  24        120.95        128.74        10.62 o
  -5   3  24          0.02         14.41         8.17 o
  -4   3  24         32.53         47.70        10.53 o
  -3   3  24        133.96        143.83        16.60 o
  -2   3  24         33.29         43.76         9.91 o
  -1   3  24        109.18        131.66        15.71 o
   0   3  24          3.17          3.13         3.74 o
   1   3  24        121.01        136.18        10.36 o
   2   3  24         31.30         27.73         5.25 o
   3   3  24         11.45         13.71         6.99 o
   4   3  24         28.93         32.86         8.58 o
   5   3  24          9.46         -4.16         4.99 o
   6   3  24         38.08         28.66         7.63 o
  -2   4  24        272.18        315.53        24.15 o
  -1   4  24          1.43          1.24         3.86 o
   0   4  24        170.03        180.35        12.54 o
   1   4  24         49.31         55.83         7.20 o
   2   4  24         13.42         17.15         6.53 o
   3   4  24          7.09          3.63         4.57 o
  -1   5  24          6.37         12.56         6.66 o
   0   5  24         51.05         31.46         7.96 o
  -9   0  25         40.37         25.81         7.93 o
  -7   0  25        303.06        343.35        16.58 o
  -5   0  25         10.15         11.35         6.15 o
  -3   0  25          9.06          5.95         4.58 o
  -1   0  25        202.44        211.02        19.02 o
   1   0  25        134.86        139.25        15.26 o
   3   0  25          1.81         11.88         6.44 o
   5   0  25         56.83         50.41         9.72 o
  -8   1  25         15.88         17.86         6.65 o
  -7   1  25        103.12        110.63        13.23 o
  -6   1  25          6.77         19.19         4.34 o
  -5   1  25         96.87        110.49         7.83 o
  -4   1  25          6.46          7.21         7.97 o
  -3   1  25          3.75          6.19         3.78 o
  -2   1  25          9.73          1.13         3.79 o
  -1   1  25         30.57         29.43         5.70 o
   0   1  25         73.37         84.99         9.07 o
   1   1  25        145.44        140.39        10.98 o
   2   1  25          0.51          0.71         4.76 o
   3   1  25        220.71        226.37        19.30 o
   4   1  25         14.85          8.45         5.37 o
   5   1  25        119.57        105.79        13.36 o
  -8   2  25         83.67         88.07        12.48 o
  -7   2  25          4.42         19.18         7.32 o
  -6   2  25         18.45         24.00         7.49 o
  -5   2  25        112.85        116.08        14.93 o
  -4   2  25         39.83         38.96         9.74 o
  -3   2  25         31.68         17.30         7.26 o
  -2   2  25        269.29        291.22        22.45 o
  -1   2  25        147.59        136.39        15.78 o
   0   2  25          0.24         -4.49         6.45 o
   1   2  25         28.20         25.65         7.60 o
   2   2  25          7.87          8.64         5.28 o
   3   2  25         33.46         33.31         8.59 o
  -1   3  25         89.62         90.97        11.92 o
   0   3  25         33.60         43.57         8.75 o
  -1   4  25          0.79         -6.40         6.04 o
   0   4  25          8.32         12.91         5.62 o
   1   4  25          5.69         12.15         6.22 o
   2   4  25          0.17          0.18         5.17 o
  -7   1  26         21.70         24.04         6.81 o
  -6   1  26          1.24          1.98         4.53 o
  -6   2  26         26.96         23.81         7.42 o
                                                
